# Supplementary material for: trans-Bis(nitrato-κO)tetra­kis­(1-vinyl-1H-imidazole-κN 3)copper(II)
Source: Acta Crystallogr Sect E Struct Rep Online. 2012 Jul 10;68(Pt 8):m1045. doi: 10.1107/S1600536812030607 (PMC3414114; doi:10.1107/S1600536812030607)
Supplement: Supplementary file 1 [file e-68-m1045-sup1.cif]

##############################################################################
#                                                                            #
# This CIF contains the data in a paper accepted for publication in          #
# Acta Crystallographica Section E. It conforms to the requirements of       #
# Notes for Authors for Acta Crystallographica Section E, and has been       #
# peer reviewed under the auspices of the IUCr Commission on Journals.       #
#                                                                            #
# Full details of the Crystallographic Information File format               #
# are given in the paper "The Crystallographic Information File (CIF):       #
# a New Standard Archive File for Crystallography" by S. R. Hall, F. H.      #
# Allen and I. D. Brown [Acta Cryst. (1991), A47, 655-685].                  #
#                                                                            #
# The current version of the core CIF dictionary is obtainable from          #
# ftp://ftp.iucr.org/pub/cif_core.dic.                                       #
#                                                                            #
# Software is freely available for graphical display of the structure(s)     #
# in this CIF. For information consult the CIF software page                 #
# http://www.iucr.org/resources/cif/software.                                #
#                                                                            #
# This file may be used for bona fide research purposes within the           #
# scientific community so long as proper attribution is given to the journal # 
# article from which it was obtained.                                        #
#                                                                            #
##############################################################################
data_global
_audit_creation_method     SHELXL-97
_journal_date_recd_electronic     2012-06-27
_journal_date_accepted     2012-07-04
_journal_name_full     'Acta Crystallographica, Section E'
_journal_year     2012
_journal_volume     68
_journal_issue      8
_journal_page_first     m1045
_journal_page_last     m1045
_journal_paper_category     QM
_journal_paper_doi     10.1107/S1600536812030607
_journal_coeditor_code     WM2655
_publ_contact_author
;
      \,Sen Fatih
      Kilis 7 Aral\?ik University
      Vocational High School of Health Services
      Department of Opticianry
      79000-Kilis
      Turkey
;
_publ_contact_author_email     fatihsen55@gmail.com
_publ_contact_author_fax     ?
_publ_contact_author_phone     ?
_publ_section_title
;\
<i>trans</i>-Bis(nitrato-\k<i>O</i>)tetrakis(1-vinyl-1<i>H</i>-imidazole-\
\k<i>N</i>^3^)copper(II)
;
loop_
    _publ_author_name
    _publ_author_address
    '\,Sen, Fatih'
;    Kilis 7 Aral\?ik University
     Vocational High School of Health Services
     Department of Opticianry
     79000 Kilis
     Turkey
;
    '\,Sahin, Ramazan'
;    Ondokuz May\?is University
     Arts and Sciences Faculty
     Department of Chemistry
     55139 Samsun
     Turkey
;
    'Anda\,c, \"Omer'
;    Ondokuz May\?is University
     Arts and Sciences Faculty
     Department of Chemistry
     55139 Samsun
     Turkey
;
    'Ta\,s, Murat'
;    Giresun University
     Arts and Sciences Faculty
     Department of Chemistry
     28000 Giresun
     Turkey
;
_chemical_name_systematic     ?
_cell_special_details     ?
data_I
_chemical_name_systematic
;
<i>trans</i>-Bis(nitrato-\k<i>O</i>)tetrakis(1-vinyl-1<i>H</i>-imidazole-
\k<i>N</i>^3^)copper(II)
;
_chemical_name_common     ?
_chemical_formula_moiety     'C20 H24 Cu N10 O6'
_chemical_formula_sum     'C20 H24 Cu N10 O6'
_chemical_formula_iupac     '[Cu (N O3)2 (C5 H6 N2)4]'
_chemical_formula_weight     564.03
_chemical_melting_point     ?
_symmetry_cell_setting     monoclinic
_symmetry_space_group_name_H-M     'P 21/c'
_symmetry_space_group_name_hall     '-P 2ybc'
loop_
    _symmetry_equiv_pos_as_xyz
    'x, y, z'
    '-x, y+1/2, -z+1/2'
    '-x, -y, -z'
    'x, -y-1/2, z-1/2'
_cell_length_a     8.9415(4)
_cell_length_b     8.7618(3)
_cell_length_c     16.3172(6)
_cell_angle_alpha     90.00
_cell_angle_beta     102.281(4)
_cell_angle_gamma     90.00
_cell_volume     1249.10(8)
_cell_formula_units_Z     2
_cell_measurement_reflns_used     452
_cell_measurement_theta_min     3.284
_cell_measurement_theta_max     30.396
_cell_measurement_temperature     296
_exptl_crystal_description     prism
_exptl_crystal_colour     blue
_exptl_crystal_size_max     0.1
_exptl_crystal_size_mid     0.1
_exptl_crystal_size_min     0.1
_exptl_crystal_density_diffrn     1.500
_exptl_crystal_density_meas     ?
_exptl_crystal_density_method     'not measured'
_exptl_crystal_F_000     582
_exptl_absorpt_coefficient_mu     0.931
_exptl_absorpt_correction_type     multi-scan
_exptl_absorpt_process_details
;
(CrysAlis PRO; Oxford Diffraction, 2007)
;
_exptl_absorpt_correction_T_min     0.911
_exptl_absorpt_correction_T_max     0.911
_exptl_special_details     ?
_diffrn_ambient_temperature     296
_diffrn_radiation_type     MoK\a
_diffrn_radiation_wavelength     0.71073
_diffrn_radiation_source     'SuperNova (Mo) X-ray Source'
_diffrn_radiation_monochromator     mirror
_diffrn_measurement_device_type     'Oxford Diffraction SuperNova'
_diffrn_measurement_method     '\w scans'
_diffrn_detector_area_resol_mean     16.0454
_diffrn_reflns_number     6658
_diffrn_reflns_av_R_equivalents     0.0181
_diffrn_reflns_av_sigmaI/netI     0.0347
_diffrn_reflns_theta_min     3.29
_diffrn_reflns_theta_max     30.51
_diffrn_reflns_theta_full     30.51
_diffrn_measured_fraction_theta_max     0.998
_diffrn_measured_fraction_theta_full     0.998
_diffrn_reflns_limit_h_min     -12
_diffrn_reflns_limit_h_max     12
_diffrn_reflns_limit_k_min     -7
_diffrn_reflns_limit_k_max     12
_diffrn_reflns_limit_l_min     -22
_diffrn_reflns_limit_l_max     23
_refine_special_details
;
Refinement of <i>F</i>^2^ against ALL reflections. The weighted <i>R</i>-factor
<i>wR</i> and goodness of fit <i>S</i> are based on <i>F</i>^2^, conventional
<i>R</i>-factors <i>R</i> are based on <i>F</i>, with <i>F</i> set to zero for
negative <i>F</i>^2^. The threshold expression of <i>F</i>^2^ >
\s(<i>F</i>^2^) is used only for calculating <i>R</i>-factors(gt) <i>etc</i>.
and is not relevant to the choice of reflections for refinement.
<i>R</i>-factors based on <i>F</i>^2^ are statistically about twice as large
as those based on <i>F</i>, and <i>R</i>- factors based on ALL data will be
even larger.
;
_reflns_number_total     3820
_reflns_number_gt     2908
_reflns_threshold_expression     >2sigma(I)
_refine_ls_structure_factor_coef     Fsqd
_refine_ls_matrix_type     full
_refine_ls_R_factor_all     0.0567
_refine_ls_R_factor_gt     0.0406
_refine_ls_wR_factor_gt     0.0961
_refine_ls_wR_factor_ref     0.1087
_refine_ls_goodness_of_fit_ref     1.033
_refine_ls_restrained_S_all     1.033
_refine_ls_number_reflns     3820
_refine_ls_number_parameters     198
_refine_ls_number_restraints     1
_refine_ls_hydrogen_treatment     constr
_refine_ls_weighting_scheme     calc
_refine_ls_weighting_details
         'calc w=1/[\s^2^(Fo^2^)+(0.0433P)^2^+0.3004P] where P=(Fo^2^+2Fc^2^)/3'
_atom_sites_solution_hydrogens     geom
_atom_sites_solution_primary     direct
_atom_sites_solution_secondary     difmap
_refine_ls_shift/su_max     0.001
_refine_ls_shift/su_mean     0.000
_refine_diff_density_max     0.262
_refine_diff_density_min     -0.324
_refine_ls_extinction_method     'SHELXL97 (Sheldrick, 2008)'
_refine_ls_extinction_coef     0.0069(15)
_refine_ls_extinction_expression
                                  'Fc^*^=kFc[1+0.001xFc^2^\l^3^/sin(2\q)]^-1/4^'
loop_
    _atom_type_symbol
    _atom_type_description
    _atom_type_scat_dispersion_real
    _atom_type_scat_dispersion_imag
    _atom_type_scat_source
    'C' 'C' 0.0033 0.0016
                         'International Tables Vol C Tables 4.2.6.8 and 6.1.1.4'
    'H' 'H' 0.0000 0.0000
                         'International Tables Vol C Tables 4.2.6.8 and 6.1.1.4'
    'Cu' 'Cu' 0.3201 1.2651
                         'International Tables Vol C Tables 4.2.6.8 and 6.1.1.4'
    'N' 'N' 0.0061 0.0033
                         'International Tables Vol C Tables 4.2.6.8 and 6.1.1.4'
    'O' 'O' 0.0106 0.0060
                         'International Tables Vol C Tables 4.2.6.8 and 6.1.1.4'
_computing_data_collection
;
CrysAlis PRO (Oxford Diffraction, 2007)
;
_computing_cell_refinement
;
CrysAlis RED (Oxford Diffraction, 2007)
;
_computing_data_reduction
;
CrysAlis RED (Oxford Diffraction, 2007)
;
_computing_structure_solution     'SHELXS97 (Sheldrick, 2008)'
_computing_structure_refinement     'SHELXL97 (Sheldrick, 2008)'
_computing_molecular_graphics     'ORTEP-3 for Windows (Farrugia, 1997)'
_computing_publication_material
                                'WinGX (Farrugia, 1999) and PLATON (Spek, 2009)'
loop_
    _atom_site_type_symbol
    _atom_site_label
    _atom_site_fract_x
    _atom_site_fract_y
    _atom_site_fract_z
    _atom_site_U_iso_or_equiv
    _atom_site_adp_type
    _atom_site_calc_flag
    _atom_site_refinement_flags
    _atom_site_occupancy
    _atom_site_symmetry_multiplicity
    _atom_site_disorder_assembly
    _atom_site_disorder_group
    Cu Cu1 1.0000 0.0000 1.0000 0.03972(13) Uani d S 1 2 . .
    O O1A 0.8327(4) 0.0665(4) 1.25474(18) 0.0831(11) Uani d P 0.801(6) 1 . .
    O O1B 0.7861(14) 0.031(2) 1.1897(19) 0.185(15) Uani d PD 0.199(6) 1 . .
    O O2A 0.8731(3) 0.0287(3) 1.13193(14) 0.0624(8) Uani d P 0.801(6) 1 . .
    O O2B 0.9871(18) 0.0315(12) 1.1525(6) 0.092(5) Uani d PD 0.199(6) 1 . .
    O O3B 0.9566(15) 0.1935(15) 1.2426(8) 0.096(5) Uani d PD 0.199(6) 1 . .
    O O3A 1.0438(4) 0.1280(6) 1.22800(15) 0.116(2) Uani d P 0.801(6) 1 . .
    N N1 1.20913(18) -0.05380(19) 1.06665(9) 0.0390(3) Uani d D 1 1 . .
    N N2 1.39690(17) -0.1596(2) 1.15773(9) 0.0411(4) Uani d . 1 1 . .
    N N3 1.07291(18) 0.21679(18) 0.99548(9) 0.0396(3) Uani d . 1 1 . .
    N N4 1.1880(2) 0.42052(19) 0.96108(10) 0.0460(4) Uani d . 1 1 . .
    N N5 0.91506(19) 0.0750(2) 1.20390(10) 0.0474(4) Uani d . 1 1 . .
    C C1 1.2438(2) -0.1520(2) 1.12881(11) 0.0410(4) Uani d . 1 1 . .
    H H1 1.1725 -0.2085 1.1500 0.049 Uiso calc R 1 1 . .
    C C2 1.3466(2) 0.0048(2) 1.05604(13) 0.0464(5) Uani d . 1 1 . .
    H H2 1.3573 0.0776 1.0162 0.056 Uiso calc R 1 1 . .
    C C3 1.4628(2) -0.0580(3) 1.11142(12) 0.0467(5) Uani d . 1 1 . .
    H H3 1.5666 -0.0373 1.1173 0.056 Uiso calc R 1 1 . .
    C C4 1.4720(3) -0.2583(3) 1.22233(13) 0.0547(5) Uani d . 1 1 . .
    H H4 1.4121 -0.3254 1.2457 0.066 Uiso calc R 1 1 . .
    C C5 1.6189(3) -0.2611(3) 1.25094(16) 0.0709(7) Uani d . 1 1 . .
    H H5A 1.6820 -0.1954 1.2289 0.085 Uiso calc R 1 1 . .
    H H5B 1.6612 -0.3288 1.2935 0.085 Uiso calc R 1 1 . .
    C C6 1.1213(2) 0.2877(2) 0.93488(11) 0.0430(4) Uani d . 1 1 . .
    H H6 1.1103 0.2500 0.8806 0.052 Uiso calc R 1 1 . .
    C C7 1.1104(2) 0.3105(2) 1.06447(11) 0.0459(4) Uani d . 1 1 . .
    H H7 1.0898 0.2904 1.1169 0.055 Uiso calc R 1 1 . .
    C C8 1.1817(3) 0.4360(3) 1.04412(13) 0.0526(5) Uani d . 1 1 . .
    H H8 1.2192 0.5171 1.0793 0.063 Uiso calc R 1 1 . .
    C C9 1.2511(3) 0.5242(3) 0.90989(19) 0.0670(7) Uani d . 1 1 . .
    H H9 1.2270 0.5083 0.8522 0.080 Uiso calc R 1 1 . .
    C C10 1.3381(4) 0.6372(4) 0.9373(2) 0.1013(11) Uani d . 1 1 . .
    H H10A 1.3647 0.6568 0.9945 0.122 Uiso calc R 1 1 . .
    H H10B 1.3747 0.6997 0.8999 0.122 Uiso calc R 1 1 . .
loop_
    _atom_site_aniso_label
    _atom_site_aniso_U_11
    _atom_site_aniso_U_22
    _atom_site_aniso_U_33
    _atom_site_aniso_U_12
    _atom_site_aniso_U_13
    _atom_site_aniso_U_23
    Cu1 0.04072(19) 0.03473(19) 0.03982(18) -0.00283(14) -0.00020(12)
                                                                     0.00636(13)
    O1A 0.081(2) 0.104(2) 0.0780(17) -0.0103(18) 0.0492(15) -0.0192(16)
    O1B 0.047(7) 0.116(13) 0.40(5) -0.024(8) 0.072(15) -0.016(19)
    O2A 0.0630(17) 0.0759(16) 0.0460(11) -0.0037(13) 0.0064(10) -0.0199(10)
    O2B 0.144(15) 0.076(7) 0.076(8) 0.012(8) 0.069(9) -0.023(6)
    O3B 0.060(7) 0.116(9) 0.105(8) 0.002(6) 0.002(6) -0.079(7)
    O3A 0.074(2) 0.213(5) 0.0536(14) -0.074(3) -0.0024(13) 0.012(2)
    N1 0.0414(8) 0.0401(8) 0.0343(7) -0.0005(7) 0.0051(6) 0.0040(6)
    N2 0.0405(8) 0.0454(9) 0.0348(7) 0.0000(7) 0.0025(6) 0.0032(7)
    N3 0.0436(8) 0.0355(8) 0.0369(7) -0.0018(7) 0.0025(6) 0.0019(6)
    N4 0.0513(9) 0.0370(8) 0.0487(9) -0.0059(8) 0.0087(7) 0.0027(7)
    N5 0.0426(9) 0.0559(11) 0.0433(8) -0.0038(8) 0.0085(7) -0.0015(8)
    C1 0.0403(9) 0.0416(10) 0.0390(8) -0.0032(8) 0.0039(7) 0.0042(8)
    C2 0.0466(10) 0.0526(12) 0.0417(9) -0.0010(9) 0.0132(8) 0.0090(8)
    C3 0.0399(9) 0.0564(12) 0.0452(10) -0.0006(10) 0.0121(8) 0.0061(9)
    C4 0.0536(12) 0.0599(14) 0.0458(10) -0.0003(11) 0.0000(8) 0.0153(10)
    C5 0.0552(13) 0.0848(19) 0.0652(14) 0.0027(14) -0.0041(11) 0.0248(14)
    C6 0.0500(10) 0.0401(10) 0.0374(8) -0.0025(9) 0.0061(7) 0.0007(8)
    C7 0.0516(11) 0.0469(11) 0.0385(9) 0.0001(9) 0.0075(8) -0.0008(8)
    C8 0.0643(13) 0.0415(11) 0.0498(11) -0.0055(11) 0.0071(9) -0.0087(9)
    C9 0.0806(18) 0.0566(14) 0.0671(15) -0.0165(13) 0.0230(13) 0.0094(12)
    C10 0.135(3) 0.0703(19) 0.110(2) -0.041(2) 0.051(2) -0.0040(18)
_geom_special_details
;
All e.s.d.'s (except the e.s.d. in the dihedral angle between two l.s. planes)
are estimated using the full covariance matrix. The cell e.s.d.'s are taken
into account individually in the estimation of e.s.d.'s in distances, angles
and torsion angles; correlations between e.s.d.'s in cell parameters are only
used when they are defined by crystal symmetry. An approximate (isotropic)
treatment of cell e.s.d.'s is used for estimating e.s.d.'s involving l.s.
planes.
;
loop_
    _geom_bond_atom_site_label_1
    _geom_bond_atom_site_label_2
    _geom_bond_site_symmetry_2
    _geom_bond_distance
    _geom_bond_publ_flag
    Cu1 N1 3_757 2.0091(15) ?
    Cu1 N1 . 2.0091(15) ?
    Cu1 N3 3_757 2.0147(16) ?
    Cu1 N3 . 2.0147(16) ?
    Cu1 O2B . 2.531(9) ?
    Cu1 O2B 3_757 2.531(9) ?
    Cu1 O2A 3_757 2.651(3) ?
    Cu1 O2A . 2.651(3) ?
    O1A O1B . 1.10(3) ?
    O1A N5 . 1.223(3) ?
    O1A O3B . 1.612(16) ?
    O1B N5 . 1.191(13) ?
    O1B O2A . 1.34(2) ?
    O2A O2B . 1.004(15) ?
    O2A N5 . 1.223(3) ?
    O2B N5 . 1.221(10) ?
    O2B O3A . 1.490(12) ?
    O3B O3A . 1.036(10) ?
    O3B N5 . 1.231(11) ?
    O3A N5 . 1.226(3) ?
    N1 C1 . 1.316(2) ?
    N1 C2 . 1.376(3) ?
    N2 C1 . 1.351(2) ?
    N2 C3 . 1.378(3) ?
    N2 C4 . 1.418(2) ?
    N3 C6 . 1.316(2) ?
    N3 C7 . 1.376(2) ?
    N4 C6 . 1.336(2) ?
    N4 C8 . 1.375(3) ?
    N4 C9 . 1.428(3) ?
    C1 H1 . 0.9300 ?
    C2 C3 . 1.342(3) ?
    C2 H2 . 0.9300 ?
    C3 H3 . 0.9300 ?
    C4 C5 . 1.297(3) ?
    C4 H4 . 0.9300 ?
    C5 H5A . 0.9300 ?
    C5 H5B . 0.9300 ?
    C6 H6 . 0.9300 ?
    C7 C8 . 1.347(3) ?
    C7 H7 . 0.9300 ?
    C8 H8 . 0.9300 ?
    C9 C10 . 1.280(4) ?
    C9 H9 . 0.9300 ?
    C10 H10A . 0.9300 ?
    C10 H10B . 0.9300 ?
loop_
    _geom_angle_atom_site_label_1
    _geom_angle_atom_site_label_2
    _geom_angle_atom_site_label_3
    _geom_angle_site_symmetry_1
    _geom_angle_site_symmetry_3
    _geom_angle
    _geom_angle_publ_flag
    N1 Cu1 N1 3_757 . 180.0000(10)
                                 ?
    N1 Cu1 N3 3_757 3_757 88.27(6) ?
    N1 Cu1 N3 . 3_757 91.73(6) ?
    N1 Cu1 N3 3_757 . 91.73(6) ?
    N1 Cu1 N3 . . 88.27(6) ?
    N3 Cu1 N3 3_757 . 180.0000(10)
                                 ?
    N1 Cu1 O2B 3_757 . 106.0(3) ?
    N1 Cu1 O2B . . 74.0(3) ?
    N3 Cu1 O2B 3_757 . 89.1(3) ?
    N3 Cu1 O2B . . 90.9(3) ?
    N1 Cu1 O2B 3_757 3_757 74.0(3) ?
    N1 Cu1 O2B . 3_757 106.0(3) ?
    N3 Cu1 O2B 3_757 3_757 90.9(3) ?
    N3 Cu1 O2B . 3_757 89.1(3) ?
    O2B Cu1 O2B . 3_757 180.000(3) ?
    N1 Cu1 O2A 3_757 3_757 95.32(7) ?
    N1 Cu1 O2A . 3_757 84.68(7) ?
    N3 Cu1 O2A 3_757 3_757 97.93(7) ?
    N3 Cu1 O2A . 3_757 82.07(7) ?
    O2B Cu1 O2A . 3_757 157.8(3) ?
    O2B Cu1 O2A 3_757 3_757 22.2(3) ?
    N1 Cu1 O2A 3_757 . 84.68(7) ?
    N1 Cu1 O2A . . 95.32(7) ?
    N3 Cu1 O2A 3_757 . 82.07(7) ?
    N3 Cu1 O2A . . 97.93(7) ?
    O2B Cu1 O2A . . 22.2(3) ?
    O2B Cu1 O2A 3_757 . 157.8(3) ?
    O2A Cu1 O2A 3_757 . 180.0000(10)
                                   ?
    O1B O1A N5 . . 61.4(8) ?
    O1B O1A O3B . . 101.9(10) ?
    N5 O1A O3B . . 49.2(4) ?
    O1A O1B N5 . . 64.4(11) ?
    O1A O1B O2A . . 121.6(11) ?
    N5 O1B O2A . . 57.3(8) ?
    O1A O1B Cu1 . . 128.6(8) ?
    N5 O1B Cu1 . . 64.4(12) ?
    N5 O2A Cu1 . . 135.6(2) ?
    N5 O2B Cu1 . . 148.2(9) ?
    N5 O3A Cu1 . . 71.46(17) ?
    C1 N1 C2 . . 105.69(16) ?
    C1 N1 Cu1 . . 127.61(14) ?
    C2 N1 Cu1 . . 126.69(13) ?
    C1 N2 C3 . . 107.24(15) ?
    C1 N2 C4 . . 125.05(18) ?
    C3 N2 C4 . . 127.69(18) ?
    C3 N2 Cu1 . . 81.48(10) ?
    C4 N2 Cu1 . . 150.75(13) ?
    C6 N3 C7 . . 105.73(16) ?
    C6 N3 Cu1 . . 129.27(13) ?
    C7 N3 Cu1 . . 123.86(13) ?
    C6 N4 C8 . . 106.98(17) ?
    C6 N4 C9 . . 124.9(2) ?
    C8 N4 C9 . . 128.2(2) ?
    C8 N4 Cu1 . . 80.44(12) ?
    C9 N4 Cu1 . . 151.17(15) ?
    O1B N5 O2B . . 113.3(16) ?
    O2A N5 O1A . . 121.6(3) ?
    O2A N5 O3A . . 120.6(2) ?
    O1A N5 O3A . . 117.7(3) ?
    O1B N5 O3B . . 123.1(12) ?
    O2B N5 O3B . . 118.0(9) ?
    N1 C1 N2 . . 110.89(17) ?
    N2 C1 Cu1 . . 142.94(13) ?
    N1 C1 H1 . . 124.6 ?
    N2 C1 H1 . . 124.6 ?
    Cu1 C1 H1 . . 92.5 ?
    C3 C2 N1 . . 110.28(17) ?
    C3 C2 Cu1 . . 142.29(14) ?
    C3 C2 H2 . . 124.9 ?
    N1 C2 H2 . . 124.9 ?
    Cu1 C2 H2 . . 92.8 ?
    C2 C3 N2 . . 105.89(17) ?
    N2 C3 Cu1 . . 79.50(10) ?
    C2 C3 H3 . . 127.1 ?
    N2 C3 H3 . . 127.1 ?
    Cu1 C3 H3 . . 153.4 ?
    C5 C4 N2 . . 124.2(2) ?
    C5 C4 H4 . . 117.9 ?
    N2 C4 H4 . . 117.9 ?
    C4 C5 H5A . . 120.0 ?
    C4 C5 H5B . . 120.0 ?
    H5A C5 H5B . . 120.0 ?
    N3 C6 N4 . . 111.49(17) ?
    N4 C6 Cu1 . . 141.50(13) ?
    N3 C6 H6 . . 124.3 ?
    N4 C6 H6 . . 124.3 ?
    Cu1 C6 H6 . . 93.8 ?
    C8 C7 N3 . . 109.33(17) ?
    C8 C7 H7 . . 125.3 ?
    N3 C7 H7 . . 125.3 ?
    C7 C8 N4 . . 106.46(18) ?
    N4 C8 Cu1 . . 80.51(12) ?
    C7 C8 H8 . . 126.8 ?
    N4 C8 H8 . . 126.8 ?
    Cu1 C8 H8 . . 152.4 ?
    C10 C9 N4 . . 125.0(3) ?
    C10 C9 H9 . . 117.5 ?
    N4 C9 H9 . . 117.5 ?
    C9 C10 H10A . . 120.0 ?
    C9 C10 H10B . . 120.0 ?
    H10A C10 H10B . . 120.0 ?
loop_
    _geom_hbond_atom_site_label_D
    _geom_hbond_atom_site_label_H
    _geom_hbond_atom_site_label_A
    _geom_hbond_site_symmetry_A
    _geom_hbond_distance_DH
    _geom_hbond_distance_HA
    _geom_hbond_distance_DA
    _geom_hbond_angle_DHA
    C7 H7 O3A . 0.93 2.41 3.273(3) 154.7
    C1 H1 O1A 2_747 0.93 2.52 3.273(3) 138.7
    C4 H4 O1A 2_747 0.93 2.38 3.217(4) 149.1
    C5 H5B Cg1 2_645 0.93 2.78 3.6515 156
    C10 H10A Cg1 1_565 0.93 2.95 3.6691 136
_iucr_refine_instructions_details
;
TITL test
CELL  0.71073    8.9415    8.7618   16.3172    90.000   102.281    90.000
ZERR        1    0.0004    0.0003    0.0006     0.000     0.004     0.000
LATT   1
SYMM             - X ,    0.50000 + Y ,    0.50000 - Z
SFAC  C  H Cu  N  O
UNIT    40   48   2  20  12
TEMP    23
L.S. 6
FMAP 2
PLAN 20
CONF
ACTA
BOND $H
HTAB C7 O3A
HTAB C1 O1A_$1
HTAB C4 O1A_$1
EQIV $1 -X+2, -1/2+Y, -Z+1/2+2
flat 0.001 N1 o1b o2b o3b
conn 8 3.0 Cu1
WGHT    0.043300    0.300400
EXTI    0.006921
FVAR       7.80224   0.80074
CU1   3    1.000000    0.000000    1.000000    10.50000    0.04072    0.03473 =
         0.03982    0.00636   -0.00020   -0.00283
O1A   5    0.832662    0.066511    1.254740    21.00000    0.08128    0.10438 =
         0.07798   -0.01918    0.04919   -0.01030
O1B   5    0.786077    0.030866    1.189733   -21.00000    0.04744    0.11600 =
         0.40119   -0.01565    0.07179   -0.02399
O2A   5    0.873052    0.028739    1.131931    21.00000    0.06300    0.07588 =
         0.04603   -0.01987    0.00643   -0.00368
O2B   5    0.987098    0.031519    1.152536   -21.00000    0.14435    0.07617 =
         0.07629   -0.02342    0.06939    0.01239
O3B   5    0.956556    0.193504    1.242591   -21.00000    0.06026    0.11642 =
         0.10497   -0.07909    0.00178    0.00231
O3A   5    1.043790    0.127953    1.227998    21.00000    0.07432    0.21258 =
         0.05355    0.01163   -0.00239   -0.07363
N1    4    1.209127   -0.053796    1.066650    11.00000    0.04136    0.04005 =
         0.03432    0.00398    0.00507   -0.00055
N2    4    1.396901   -0.159567    1.157727    11.00000    0.04055    0.04541 =
         0.03478    0.00320    0.00246    0.00001
N3    4    1.072906    0.216792    0.995476    11.00000    0.04358    0.03551 =
         0.03687    0.00187    0.00246   -0.00178
N4    4    1.188036    0.420516    0.961085    11.00000    0.05128    0.03700 =
         0.04871    0.00275    0.00866   -0.00589
N5    4    0.915063    0.074954    1.203895    11.00000    0.04264    0.05587 =
         0.04330   -0.00151    0.00848   -0.00383
C1    1    1.243811   -0.151970    1.128809    11.00000    0.04027    0.04163 =
         0.03900    0.00415    0.00388   -0.00324
AFIX  43
H1    2    1.172548   -0.208535    1.149997    11.00000   -1.20000
AFIX   0
C2    1    1.346580    0.004809    1.056041    11.00000    0.04664    0.05259 =
         0.04174    0.00899    0.01316   -0.00100
AFIX  43
H2    2    1.357344    0.077552    1.016192    11.00000   -1.20000
AFIX   0
C3    1    1.462821   -0.058034    1.111422    11.00000    0.03986    0.05641 =
         0.04523    0.00606    0.01215   -0.00064
AFIX  43
H3    2    1.566582   -0.037322    1.117342    11.00000   -1.20000
AFIX   0
C4    1    1.472014   -0.258302    1.222327    11.00000    0.05357    0.05992 =
         0.04583    0.01527   -0.00004   -0.00026
AFIX  43
H4    2    1.412120   -0.325406    1.245704    11.00000   -1.20000
AFIX   0
C5    1    1.618924   -0.261098    1.250943    11.00000    0.05516    0.08479 =
         0.06521    0.02479   -0.00412    0.00272
AFIX  93
H5A   2    1.682001   -0.195432    1.228894    11.00000   -1.20000
H5B   2    1.661155   -0.328767    1.293506    11.00000   -1.20000
AFIX   0
C6    1    1.121268    0.287666    0.934878    11.00000    0.05005    0.04010 =
         0.03740    0.00075    0.00613   -0.00250
AFIX  43
H6    2    1.110346    0.250018    0.880637    11.00000   -1.20000
AFIX   0
C7    1    1.110403    0.310547    1.064471    11.00000    0.05158    0.04688 =
         0.03846   -0.00081    0.00749    0.00014
AFIX  43
H7    2    1.089756    0.290448    1.116926    11.00000   -1.20000
AFIX   0
C8    1    1.181701    0.435994    1.044122    11.00000    0.06434    0.04149 =
         0.04977   -0.00866    0.00714   -0.00555
AFIX  43
H8    2    1.219233    0.517072    1.079306    11.00000   -1.20000
AFIX   0
C9    1    1.251058    0.524157    0.909891    11.00000    0.08063    0.05660 =
         0.06712    0.00940    0.02296   -0.01646
AFIX  43
H9    2    1.227005    0.508270    0.852226    11.00000   -1.20000
AFIX   0
C10   1    1.338057    0.637176    0.937253    11.00000    0.13498    0.07026 =
         0.10969   -0.00398    0.05075   -0.04144
AFIX  93
H10A  2    1.364669    0.656754    0.994530    11.00000   -1.20000
H10B  2    1.374676    0.699740    0.899864    11.00000   -1.20000
HKLF 4
END
;
