# Supplementary material for: trans-Bis(nitrato-κO)tetra­kis­(1-vinyl-1H-imidazole-κN 3)copper(II)
Source: Acta Crystallogr Sect E Struct Rep Online. 2012 Jul 10;68(Pt 8):m1045. doi: 10.1107/S1600536812030607 (PMC3414114; doi:10.1107/S1600536812030607)
Supplement: Supplementary file 2 [file e-68-m1045-Isup2.hkl]

#
# h,k,l, Fc-squared, Fo-squared, sigma(Fo-squared) and status flag
#
data_I
_shelx_title ' test'
_shelx_refln_list_code          4
_shelx_F_calc_maximum      141.93
_exptl_crystal_F_000       582.00
_reflns_d_resolution_high  0.7000
 
loop_
 _symmetry_equiv_pos_as_xyz
 'x, y, z'
 '-x, y+1/2, -z+1/2'
 '-x, -y, -z'
 'x, -y-1/2, z-1/2'
 
_cell_length_a     8.9415
_cell_length_b     8.7618
_cell_length_c    16.3172
_cell_angle_alpha  90.000
_cell_angle_beta  102.281
_cell_angle_gamma  90.000
 
_shelx_F_squared_multiplier     1.000
 
loop_
 _refln_index_h
 _refln_index_k
 _refln_index_l
 _refln_F_squared_calc
 _refln_F_squared_meas
 _refln_F_squared_sigma
 _refln_observed_status
   2   0   0      820.63      851.43     16.60 o
   3   0   0       30.95       58.14      3.59 o
   4   0   0        4.71       13.25      2.80 o
   5   0   0     1633.88     1728.57     33.23 o
   6   0   0      240.31      239.63     13.87 o
   7   0   0        4.50        5.58      1.83 o
   8   0   0      284.83      255.13     16.88 o
   9   0   0      193.24      193.77     15.96 o
  10   0   0      105.62       91.20     11.67 o
  11   0   0       81.65       88.71     12.46 o
  12   0   0       10.61        7.63      3.44 o
   1   1   0       11.60       17.48      1.20 o
   2   1   0     4238.23     4106.64     45.53 o
   3   1   0     1092.24     1134.81     14.69 o
   4   1   0      982.55     1076.48      8.92 o
   5   1   0      201.60      204.85      8.48 o
   6   1   0        3.80        2.94      1.14 o
   7   1   0        7.80        8.91      2.04 o
   8   1   0        1.82        0.53      1.26 o
   9   1   0       15.67       11.39      2.90 o
  10   1   0        0.15        0.75      0.83 o
  11   1   0        0.33        0.08      1.08 o
  12   1   0        8.28       12.87      5.51 o
   0   2   0     6975.61     7434.59    105.64 o
   1   2   0     4720.52     4855.27     38.08 o
   2   2   0      366.81      418.63      8.39 o
   3   2   0       41.35       48.79      2.68 o
   4   2   0     2639.21     2649.57     19.18 o
   5   2   0     2169.40     2220.19     19.48 o
   6   2   0     1456.58     1430.94     13.09 o
   7   2   0      213.88      233.38      7.56 o
   8   2   0       33.03       34.51      3.24 o
   9   2   0      241.88      237.72      9.02 o
  10   2   0       37.43       41.47      4.06 o
  11   2   0       74.20       62.29      7.36 o
  12   2   0       21.18       11.79      5.15 o
   1   3   0     2815.41     2969.89     34.53 o
   2   3   0      640.63      670.19     18.19 o
   3   3   0     1001.62     1093.66     25.57 o
   4   3   0      198.06      180.42      5.29 o
   5   3   0        7.51        9.21      1.66 o
   6   3   0       13.91       29.38      2.61 o
   7   3   0      303.73      304.04      8.88 o
   8   3   0       66.12       62.01      5.48 o
   9   3   0        0.64        3.26      1.50 o
  10   3   0        2.16       -1.96      1.96 o
  11   3   0        1.28        1.89      2.29 o
  12   3   0        2.23        4.62      4.41 o
   0   4   0     5048.96     5162.55     47.69 o
   1   4   0     1710.11     1734.71     24.66 o
   2   4   0     1948.97     2034.15     35.06 o
   3   4   0      465.03      464.22     18.16 o
   4   4   0      454.28      431.24     19.01 o
   5   4   0      122.62      111.12     10.43 o
   6   4   0      506.89      538.23     15.97 o
   7   4   0      193.33      202.15      7.42 o
   8   4   0      254.07      254.34     11.30 o
   9   4   0      149.84      146.53     19.57 o
  10   4   0       30.57       29.57      7.63 o
  11   4   0       46.13       46.04      9.91 o
   1   5   0       46.74       52.07      5.11 o
   2   5   0      512.28      513.46     19.29 o
   3   5   0        2.80        3.55      1.99 o
   4   5   0       15.45       14.26      3.50 o
   5   5   0      149.71      160.41     13.12 o
   6   5   0      100.55       99.62     10.90 o
   7   5   0       71.15       67.48      9.51 o
   8   5   0       55.75       51.03      8.78 o
   9   5   0       11.49        7.34      4.44 o
  10   5   0        3.68        7.04      4.59 o
  11   5   0       10.03       10.56      4.59 o
   0   6   0      350.46      321.99      8.49 o
   1   6   0      298.64      281.53      7.07 o
   2   6   0      334.73      310.02     10.39 o
   3   6   0     2171.04     2185.57     45.79 o
   4   6   0      340.50      348.56     19.30 o
   5   6   0      229.69      232.46     16.73 o
   6   6   0       82.33       92.99     11.31 o
   7   6   0      326.58      362.20     23.26 o
   8   6   0      342.29      318.75     23.17 o
   9   6   0       89.14      101.94     13.88 o
  10   6   0       11.48       13.97      5.91 o
   1   7   0      189.86      190.00      6.23 o
   2   7   0        0.01        3.11      1.53 o
   3   7   0       19.59       14.58      2.52 o
   4   7   0       26.58       17.85      4.64 o
   5   7   0       27.34       20.75      5.51 o
   6   7   0       56.40       52.16      8.87 o
   7   7   0        2.78        7.33      3.66 o
   8   7   0        4.71        0.17      2.84 o
   9   7   0        0.07        1.65      3.26 o
  10   7   0        0.43       -2.46      2.46 o
   0   8   0       21.02       25.18      4.98 o
   1   8   0       17.88       22.83      3.31 o
   2   8   0      342.19      341.90     12.93 o
   3   8   0      881.67      849.21     20.65 o
   4   8   0      221.63      208.52     10.33 o
   5   8   0       83.77       77.92     10.88 o
   6   8   0      119.90      108.94     13.31 o
   7   8   0       68.91       68.68     11.06 o
   8   8   0      102.21      117.78     15.30 o
   9   8   0       17.02        7.94      4.38 o
   1   9   0      161.29      148.51      9.26 o
   2   9   0       37.40       38.45      4.67 o
   3   9   0        2.10        8.34      2.36 o
   4   9   0       12.97       13.50      3.65 o
   5   9   0        1.06       -0.41      1.90 o
   6   9   0        0.00        8.31      4.29 o
   7   9   0        0.33        0.23      3.02 o
   8   9   0        0.80       -0.89      3.28 o
   0  10   0       27.41       17.94      4.96 o
   1  10   0      244.39      225.30     12.13 o
   2  10   0      149.83      166.57     14.18 o
   3  10   0      143.98      139.62     15.04 o
   4  10   0        8.00        9.58      3.91 o
   5  10   0        3.35        7.41      3.93 o
   6  10   0       36.27       30.68      7.89 o
   7  10   0       30.05       30.53      8.14 o
   1  11   0        5.43        6.52      2.50 o
   2  11   0        0.04       -2.46      3.30 o
   3  11   0       19.84       27.49      7.33 o
   4  11   0        4.19        5.42      4.07 o
   5  11   0        6.62        1.64      2.23 o
   1  12   0        7.71        7.78      3.98 o
   2  12   0       17.98       16.64      5.43 o
   3  12   0       33.28       41.96      8.94 o
 -12   1   1        6.07        5.93      2.82 o
 -11   1   1       32.94       29.83      3.73 o
 -10   1   1       48.29       65.48      7.03 o
  -9   1   1      476.01      485.88     27.26 o
  -8   1   1      294.52      314.55     16.47 o
  -7   1   1      223.59      242.82     10.87 o
  -6   1   1      923.68      920.33     19.39 o
  -5   1   1     1859.78     1895.27     25.35 o
  -4   1   1     1072.25      993.78     16.22 o
  -3   1   1     1493.82     1462.73     28.93 o
  -2   1   1      573.33      502.24      8.52 o
  -1   1   1     1740.13     1796.38     10.70 o
   1   1   1      691.62      826.69      5.42 o
   2   1   1    20144.52    18413.02     48.76 o
   3   1   1     5760.56     5667.79     87.54 o
   4   1   1     1204.23     1195.34     10.94 o
   5   1   1       87.45       81.00      3.10 o
   6   1   1       69.91       68.24      5.15 o
   7   1   1      126.00      124.02      7.68 o
   8   1   1      317.46      301.69     12.92 o
   9   1   1      150.70      152.67      9.97 o
  10   1   1       29.64       27.97      3.35 o
  11   1   1       17.03       19.47      3.02 o
  12   1   1       19.75       22.12      7.03 o
 -12   2   1        1.13        6.36      4.09 o
 -11   2   1       26.64       42.27      6.24 o
 -10   2   1        0.07       -0.67      1.01 o
  -9   2   1        9.53       12.59      1.98 o
  -8   2   1       67.86       66.40      4.35 o
  -7   2   1       14.85       21.26      2.29 o
  -6   2   1       50.19       60.68      3.47 o
  -5   2   1       54.09       55.66      3.02 o
  -4   2   1     1821.91     1998.97     19.99 o
  -3   2   1       17.18       20.17      1.40 o
  -2   2   1     5397.58     5366.98     28.59 o
  -1   2   1    12328.30    12264.65     59.64 o
   0   2   1      138.41      145.22      2.59 o
   1   2   1       83.15       87.81      5.18 o
   2   2   1      431.64      429.06      8.45 o
   3   2   1        0.02        1.67      0.49 o
   4   2   1      718.00      759.39     10.48 o
   5   2   1       84.29      101.94      4.29 o
   6   2   1       14.86       15.42      1.62 o
   7   2   1        0.07       -0.28      0.92 o
   8   2   1        7.91       10.76      1.80 o
   9   2   1        0.35       -0.14      0.76 o
  10   2   1        1.19        1.88      1.11 o
  11   2   1        5.96        5.20      2.00 o
  12   2   1        0.38       -0.17      2.84 o
 -12   3   1        6.90       12.36      5.31 o
 -11   3   1       32.27       35.77      8.27 o
 -10   3   1       50.90       49.04      6.35 o
  -9   3   1      357.56      377.98     11.21 o
  -8   3   1       79.55       91.57      5.16 o
  -7   3   1      531.96      551.56     11.63 o
  -6   3   1      867.09      901.91     13.75 o
  -5   3   1      315.84      310.00      7.39 o
  -4   3   1      143.86      146.01      4.60 o
  -3   3   1      485.71      449.95     16.20 o
  -2   3   1     2046.63     2011.20     30.93 o
  -1   3   1      411.43      433.58      6.57 o
   0   3   1     4861.76     4745.96     33.57 o
   1   3   1     4645.45     4584.52     44.37 o
   2   3   1     2745.89     2644.59     37.05 o
   3   3   1     2285.78     2314.14     37.80 o
   4   3   1       44.06       44.39      2.66 o
   5   3   1      120.33      124.29      6.54 o
   6   3   1     1521.40     1467.16     18.31 o
   7   3   1      117.04      102.97      5.22 o
   8   3   1      466.30      444.68     11.75 o
   9   3   1      390.52      368.34     11.42 o
  10   3   1       95.13       95.88      7.40 o
  11   3   1       44.43       53.90     10.13 o
 -11   4   1        0.28        2.87      2.92 o
 -10   4   1        8.46       10.26      4.42 o
  -9   4   1       67.67       68.64      7.06 o
  -8   4   1       14.51       14.34      2.08 o
  -7   4   1      279.26      263.08      8.24 o
  -6   4   1        9.34        5.87      1.87 o
  -5   4   1        0.11       -1.69      2.10 o
  -4   4   1     1042.08     1061.18     29.36 o
  -3   4   1       72.20       73.04      7.19 o
  -2   4   1      137.77      154.46      9.42 o
  -1   4   1     1829.81     1857.27     30.25 o
   0   4   1      694.60      668.04      8.79 o
   1   4   1        5.11        0.36      1.38 o
   2   4   1      640.14      711.37     21.14 o
   3   4   1        3.70       12.10      3.08 o
   4   4   1       19.65       11.41      3.35 o
   5   4   1       80.65       65.19      7.83 o
   6   4   1      284.78      262.64     14.26 o
   7   4   1      337.06      323.09      9.51 o
   8   4   1       17.78        5.93      3.47 o
   9   4   1       10.96        6.90      2.78 o
  10   4   1       35.79       26.07      6.97 o
  11   4   1        0.31       -0.19      2.32 o
 -11   5   1       27.17       32.72      8.79 o
 -10   5   1       19.88       24.78      6.81 o
  -9   5   1       18.26       21.76      6.59 o
  -8   5   1       19.36       25.00      6.51 o
  -7   5   1        6.15       14.92      4.51 o
  -6   5   1      616.61      623.15     27.46 o
  -5   5   1      759.80      788.24     29.06 o
  -4   5   1      464.23      443.29     20.12 o
  -3   5   1     1023.18     1059.62     29.23 o
  -2   5   1      580.36      512.37     18.98 o
  -1   5   1     1411.40     1386.66     19.97 o
   0   5   1     1913.79     1954.19     21.43 o
   1   5   1      600.82      597.96     14.30 o
   2   5   1      997.02      950.66     26.78 o
   3   5   1     1188.56     1140.07     31.45 o
   4   5   1      429.82      418.49     20.07 o
   5   5   1     1091.92     1147.20     35.69 o
   6   5   1      468.53      446.59     23.49 o
   7   5   1      107.74      119.69     12.77 o
   8   5   1       13.80       17.62      5.14 o
   9   5   1       34.41       47.62      9.27 o
  10   5   1       36.73       37.07      8.69 o
  11   5   1       41.18       40.03      9.59 o
 -11   6   1       13.82       10.42      5.00 o
 -10   6   1        9.06        9.29      4.79 o
  -9   6   1        0.89        6.03      3.91 o
  -8   6   1        3.49        7.36      3.84 o
  -7   6   1       21.60       21.68      5.58 o
  -6   6   1       14.98       12.74      4.42 o
  -5   6   1      108.43       90.87     10.35 o
  -4   6   1      274.37      248.01     16.44 o
  -3   6   1       36.52       53.48      7.21 o
  -2   6   1      155.89      159.88     11.63 o
  -1   6   1      260.40      270.37      7.16 o
   0   6   1       79.16       83.69      3.01 o
   1   6   1      102.17      103.55      4.11 o
   2   6   1      106.50      122.08      6.38 o
   3   6   1       11.13       18.33      4.41 o
   4   6   1        3.69        2.61      1.63 o
   5   6   1       69.27       67.62      9.22 o
   6   6   1       15.00       14.59      4.44 o
   7   6   1        3.25        2.39      3.10 o
   8   6   1       20.88       25.65      6.94 o
   9   6   1        2.48       -1.93      2.97 o
  10   6   1        4.92        5.85      3.27 o
 -10   7   1       20.24       14.96      6.42 o
  -9   7   1       43.65       48.08     10.01 o
  -8   7   1      142.72      143.87     16.23 o
  -7   7   1      109.24      133.06     14.69 o
  -6   7   1      370.99      359.13     23.13 o
  -5   7   1      498.81      500.51     25.87 o
  -4   7   1      181.18      178.99     14.61 o
  -3   7   1      174.87      181.46     14.02 o
  -2   7   1      134.97      134.49      7.63 o
  -1   7   1      980.02     1007.66     14.90 o
   0   7   1      822.60      881.85     16.01 o
   1   7   1      206.00      210.85      6.72 o
   2   7   1      151.64      142.33      7.60 o
   3   7   1       82.57       87.71      6.00 o
   4   7   1       22.97       16.63      4.57 o
   5   7   1      290.39      296.64     20.31 o
   6   7   1      211.79      209.75     18.05 o
   7   7   1      227.38      216.87     19.04 o
   8   7   1      119.12      121.18     15.12 o
   9   7   1       45.89       64.39     11.72 o
  10   7   1       31.60       28.44      7.78 o
  -9   8   1        0.85        5.47      4.92 o
  -8   8   1        0.34        2.45      3.03 o
  -7   8   1        0.25        9.34      4.45 o
  -6   8   1       61.75       60.16      9.88 o
  -5   8   1       18.49       15.00      4.61 o
  -4   8   1        3.88        4.27      1.82 o
  -3   8   1       42.48       34.22      4.31 o
  -2   8   1        3.38        4.31      1.27 o
  -1   8   1        5.60        4.60      1.25 o
   0   8   1      131.82      143.27      8.36 o
   1   8   1       24.89       17.11      4.26 o
   2   8   1       10.80        5.77      1.92 o
   3   8   1       13.81       17.40      3.54 o
   4   8   1        6.01        2.29      1.30 o
   5   8   1       52.75       43.16      8.32 o
   6   8   1        1.88        2.26      2.56 o
   7   8   1        8.24       10.03      4.55 o
   8   8   1        3.34       10.90      5.18 o
   9   8   1        0.25        0.01      1.88 o
  -8   9   1        5.45        7.49      4.60 o
  -7   9   1       23.70       20.69      6.51 o
  -6   9   1       93.13      106.71     13.83 o
  -5   9   1       12.52        9.33      3.94 o
  -4   9   1      121.80      115.94      8.41 o
  -3   9   1      250.94      238.45     11.84 o
  -2   9   1      294.08      283.10     12.83 o
  -1   9   1      282.73      277.21     12.61 o
   0   9   1      134.99      146.33      9.10 o
   1   9   1      329.40      323.82     13.68 o
   2   9   1      103.86      106.20      9.79 o
   3   9   1      169.78      162.53     11.35 o
   4   9   1       16.35       19.32      5.63 o
   5   9   1      108.67      121.84     14.70 o
   6   9   1      109.47       99.13     13.54 o
   7   9   1       22.72       23.92      6.98 o
   8   9   1        3.28        7.11      4.47 o
  -7  10   1        0.07       -2.21      2.21 o
  -6  10   1        4.19        5.80      3.86 o
  -5  10   1        0.27        2.08      3.05 o
  -4  10   1        0.95       -0.92      1.72 o
  -3  10   1        0.60       -0.10      2.13 o
  -2  10   1        0.31       -0.42      1.50 o
  -1  10   1       89.99       81.28      7.32 o
   0  10   1        3.82        3.03      1.84 o
   1  10   1       28.25       31.26      4.48 o
   2  10   1       11.63        9.54      2.88 o
   3  10   1        0.26       -1.58      1.74 o
   4  10   1        6.86        7.77      3.63 o
   5  10   1        3.54        2.29      2.42 o
   6  10   1       11.35        7.61      3.67 o
   7  10   1        3.76        3.50      3.35 o
  -6  11   1       44.77       44.94      9.56 o
  -5  11   1       15.61       25.57      7.13 o
  -4  11   1       17.47        8.23      4.75 o
  -3  11   1       89.68       77.64     11.61 o
  -2  11   1       43.94       35.33      5.14 o
  -1  11   1        9.80       12.65      3.31 o
   0  11   1       17.99       23.42      4.33 o
   1  11   1       38.99       32.43      7.20 o
   2  11   1       74.91       77.60     11.70 o
   3  11   1       98.52       92.37     12.97 o
   4  11   1       16.88       10.46      4.77 o
   5  11   1       27.00       29.92      8.11 o
  -3  12   1        9.82       10.48      4.95 o
  -2  12   1        0.48        3.04      2.62 o
   0  12   1        1.19       -1.29      1.29 o
   1  12   1        5.57       10.44      4.60 o
   2  12   1        1.67       -3.24      3.24 o
   3  12   1        9.11        9.41      4.58 o
 -12   0   2        6.74        7.33      3.05 o
 -11   0   2       88.94       88.45     12.65 o
 -10   0   2       57.66       74.22     10.66 o
  -9   0   2      536.45      540.06     27.05 o
  -8   0   2       44.71       46.20      7.62 o
  -7   0   2      351.40      352.62     18.86 o
  -6   0   2     1846.57     1916.46     40.10 o
  -5   0   2     1818.58     1783.23     35.02 o
  -4   0   2       10.35        5.19      1.60 o
  -3   0   2      666.20      629.53     16.30 o
  -2   0   2     4534.37     4793.36     38.15 o
   1   0   2     4631.06     4509.64     81.82 o
   2   0   2      728.90      687.58      8.34 o
   3   0   2      652.30      494.84      8.20 o
   4   0   2     2987.82     2956.07     22.35 o
   5   0   2      182.14      145.82      9.38 o
   6   0   2      289.89      270.98     14.37 o
   7   0   2       80.92       74.52      8.26 o
   8   0   2      191.89      204.74     14.91 o
   9   0   2      251.30      245.45     17.69 o
  10   0   2      108.45      102.52     12.47 o
  11   0   2       37.64       32.69      4.67 o
  12   0   2       37.87       46.17      7.59 o
 -12   1   2        0.82       -1.79      1.79 o
 -11   1   2        3.94        4.79      2.75 o
 -10   1   2       13.64        7.97      2.64 o
  -9   1   2       30.99       31.65      5.68 o
  -8   1   2        6.43        6.72      1.97 o
  -7   1   2        0.03       -0.03      2.89 o
  -6   1   2      310.86      337.38     11.91 o
  -5   1   2      386.74      414.76     12.01 o
  -4   1   2        0.53        2.02      0.80 o
  -3   1   2      151.07      172.13      6.09 o
  -2   1   2     4451.25     4515.72     27.29 o
  -1   1   2        2.32        4.03      0.46 o
   0   1   2      850.44      923.51      7.20 o
   1   1   2     3428.54     3771.49     32.34 o
   2   1   2     5326.05     5397.32     48.11 o
   3   1   2     2419.70     2565.27     22.31 o
   4   1   2      174.81      168.29      4.43 o
   5   1   2       30.88       39.83      2.34 o
   6   1   2       40.77       29.97      3.32 o
   7   1   2        1.12        3.27      1.30 o
   8   1   2       91.43       86.67      5.61 o
   9   1   2        8.55        7.07      2.58 o
  10   1   2        6.81        4.05      1.94 o
  11   1   2        1.14        2.00      2.42 o
  12   1   2        0.01        1.31      3.47 o
 -12   2   2       10.50       13.17      3.88 o
 -11   2   2       52.57       59.38      7.37 o
 -10   2   2       56.89       65.18      7.26 o
  -9   2   2      109.32      123.46      7.69 o
  -8   2   2      145.40      173.33     10.27 o
  -7   2   2      801.66      783.11     20.37 o
  -6   2   2     1921.22     1917.35     44.91 o
  -5   2   2     2739.46     2765.21     31.98 o
  -4   2   2     2582.44     2481.05     16.95 o
  -3   2   2     1916.84     1815.34     12.36 o
  -2   2   2       37.60       25.81      3.14 o
  -1   2   2     1903.18     2265.63     24.26 o
   0   2   2     6516.90     6500.20     65.62 o
   1   2   2       72.41      111.09      6.10 o
   2   2   2     1867.13     1717.17     11.94 o
   3   2   2     2541.13     2428.80     17.02 o
   4   2   2     2855.48     2708.05     20.24 o
   5   2   2     3708.40     3670.56     26.07 o
   6   2   2     1210.65     1220.69     13.61 o
   7   2   2       14.21       16.44      2.15 o
   8   2   2      433.25      439.56     11.66 o
   9   2   2       92.53       98.02      6.77 o
  10   2   2       55.57       60.37      5.91 o
  11   2   2       39.21       49.20      5.64 o
  12   2   2        3.30       -0.24      2.47 o
 -12   3   2        0.11        2.60      2.91 o
 -11   3   2        0.05       -0.42      1.84 o
 -10   3   2        9.91       10.92      3.96 o
  -9   3   2       15.82       22.56      4.10 o
  -8   3   2        3.77        4.04      1.09 o
  -7   3   2        2.30        1.40      1.26 o
  -6   3   2       84.16       73.52      3.84 o
  -5   3   2      114.79      128.38      4.56 o
  -4   3   2       35.89       37.44      2.20 o
  -3   3   2      407.86      442.52     15.90 o
  -2   3   2        9.05        6.24      0.84 o
  -1   3   2       24.60       32.86      1.45 o
   0   3   2      131.31      109.36      3.30 o
   1   3   2     1813.59     1794.24     15.91 o
   2   3   2       40.35       52.99      5.31 o
   3   3   2       23.78       30.09      4.33 o
   4   3   2     1029.97     1030.49     13.09 o
   5   3   2     1077.13     1111.71     14.91 o
   6   3   2       43.21       52.27      3.52 o
   7   3   2        1.45        1.31      0.63 o
   8   3   2       61.70       51.55      4.11 o
   9   3   2       30.90       31.31      4.11 o
  10   3   2       11.32       13.10      2.82 o
  11   3   2        1.18       -2.63      3.06 o
 -12   4   2       44.85       44.48     10.28 o
 -11   4   2       16.60       24.03      7.34 o
 -10   4   2        8.69       20.78      6.14 o
  -9   4   2       52.22       58.59      6.60 o
  -8   4   2       21.63       26.97      4.14 o
  -7   4   2      622.64      632.80     12.42 o
  -6   4   2      183.52      173.42      9.28 o
  -5   4   2       92.25       84.86      9.00 o
  -4   4   2      750.08      689.07     23.54 o
  -3   4   2     1673.75     1680.33     33.59 o
  -2   4   2      622.81      592.86     18.21 o
  -1   4   2     2604.20     2636.86     34.97 o
   0   4   2     2262.79     2232.46     11.53 o
   1   4   2     6199.69     6358.70     81.38 o
   2   4   2     2458.53     2428.19     39.99 o
   3   4   2     1616.79     1633.87     35.30 o
   4   4   2      456.16      392.56     18.54 o
   5   4   2      574.94      523.57     22.84 o
   6   4   2       91.87       86.31      6.09 o
   7   4   2        7.07        4.31      1.81 o
   8   4   2      206.02      189.44      9.56 o
   9   4   2      134.72      116.33      7.99 o
  10   4   2       50.29       52.90      9.77 o
  11   4   2       17.59       13.98      5.70 o
 -11   5   2        0.18        2.05      3.01 o
 -10   5   2        8.10        6.08      3.60 o
  -9   5   2        3.38        1.95      1.65 o
  -8   5   2       62.41       69.85     10.31 o
  -7   5   2       67.82       57.08      8.68 o
  -6   5   2       39.87       35.74      6.36 o
  -5   5   2       52.26       55.24      7.56 o
  -4   5   2       44.98       50.01      6.83 o
  -3   5   2        0.97        1.43      1.09 o
  -2   5   2      748.11      801.13     23.31 o
  -1   5   2       18.89       18.84      1.79 o
   0   5   2       57.35       53.17      2.02 o
   1   5   2      395.19      377.22      9.98 o
   2   5   2      153.91      172.52      6.68 o
   3   5   2      225.91      256.88     15.16 o
   4   5   2        1.92        1.11      2.06 o
   5   5   2        7.01        6.96      2.95 o
   6   5   2      181.49      196.84     15.76 o
   7   5   2      110.13      104.00     12.15 o
   8   5   2       17.35        6.15      3.20 o
   9   5   2       16.80       15.91      4.91 o
  10   5   2       10.67       12.40      5.44 o
  11   5   2       13.53       24.44      7.10 o
 -11   6   2       15.64       22.28      6.86 o
 -10   6   2       17.36       18.39      6.17 o
  -9   6   2       61.68       55.22     10.41 o
  -8   6   2      182.47      180.78     17.36 o
  -7   6   2        9.30       10.29      4.57 o
  -6   6   2      318.43      338.33     21.17 o
  -5   6   2        3.93        5.81      2.68 o
  -4   6   2      322.90      331.71     18.56 o
  -3   6   2     1321.00     1367.36     35.18 o
  -2   6   2      890.58      866.02     26.45 o
  -1   6   2      699.67      670.55     11.66 o
   0   6   2      891.83      869.44      9.35 o
   1   6   2      150.10      134.36      6.65 o
   2   6   2     1101.83     1174.47     19.65 o
   3   6   2      501.95      500.74     12.81 o
   4   6   2      143.16      126.11     11.97 o
   5   6   2       48.02       49.91      8.01 o
   6   6   2       52.40       50.69      8.46 o
   7   6   2      262.13      234.06     19.12 o
   8   6   2      137.04      128.40     14.82 o
   9   6   2       80.18       70.14     11.34 o
  10   6   2       10.18        6.29      4.51 o
 -10   7   2        0.02       -0.50      1.79 o
  -9   7   2        2.20        3.29      3.52 o
  -8   7   2        0.30       -0.45      2.39 o
  -7   7   2       38.96       48.71      8.74 o
  -6   7   2        4.15        2.32      2.10 o
  -5   7   2        1.23        8.05      4.18 o
  -4   7   2       14.17       16.90      4.80 o
  -3   7   2       78.87       70.67      8.58 o
  -2   7   2        0.96        0.92      0.76 o
  -1   7   2       85.62       82.78      4.41 o
   0   7   2        5.29        3.88      0.86 o
   1   7   2       81.59       76.49      3.53 o
   2   7   2        6.16        3.98      1.45 o
   3   7   2       23.86       22.55      3.63 o
   4   7   2        1.65        0.13      1.29 o
   5   7   2      124.93      123.49     13.25 o
   6   7   2        5.21        8.09      3.88 o
   7   7   2        4.88        3.88      1.52 o
   8   7   2       10.55       12.35      5.07 o
   9   7   2        0.85        0.12      2.97 o
  10   7   2        0.35       -3.13      3.13 o
  -9   8   2       25.73       32.53      8.50 o
  -8   8   2       61.32       67.15     11.62 o
  -7   8   2       59.59       64.66     10.71 o
  -6   8   2       95.92       93.26     12.22 o
  -5   8   2       46.70       62.59      9.52 o
  -4   8   2      229.85      215.16     16.95 o
  -3   8   2      653.55      641.53     18.35 o
  -2   8   2      264.65      264.77      8.61 o
  -1   8   2      111.87      119.45      5.60 o
   0   8   2       72.24       79.39      4.60 o
   1   8   2      360.10      371.87     13.29 o
   2   8   2      346.97      372.33     13.24 o
   3   8   2      612.57      602.31     16.70 o
   4   8   2       52.75       57.15      9.04 o
   5   8   2       82.55       94.39     12.32 o
   6   8   2       50.64       52.71      9.82 o
   7   8   2       75.90       99.76     13.45 o
   8   8   2       39.48       41.79      9.47 o
   9   8   2       22.77       28.63      7.98 o
  -8   9   2        0.56        4.29      2.97 o
  -7   9   2        0.72       -1.45      2.47 o
  -6   9   2       32.92       42.47      8.97 o
  -5   9   2        0.81       -1.61      1.61 o
  -4   9   2        1.28       -0.17      0.97 o
  -3   9   2        9.95       12.45      2.82 o
  -2   9   2       38.94       31.74      4.35 o
  -1   9   2       89.08       84.35      6.94 o
   0   9   2        0.88        0.17      1.27 o
   1   9   2       62.77       59.78      5.75 o
   2   9   2       77.05       71.58      6.27 o
   3   9   2        2.06       -0.87      2.02 o
   4   9   2        1.68        0.83      1.81 o
   5   9   2        1.63        8.09      4.21 o
   6   9   2        0.52       -1.66      2.13 o
   7   9   2        1.61       -1.67      2.17 o
   8   9   2        0.01        1.86      3.17 o
  -7  10   2       30.68       41.66      9.43 o
  -6  10   2       12.29       17.35      6.09 o
  -5  10   2        1.78        0.95      1.48 o
  -4  10   2       93.00       91.76      8.07 o
  -3  10   2      126.35      126.98      9.34 o
  -2  10   2      154.90      142.92      9.74 o
  -1  10   2       22.74       25.63      4.12 o
   0  10   2      206.05      184.60     10.89 o
   1  10   2      203.99      222.40     11.88 o
   2  10   2      171.82      203.01     17.99 o
   3  10   2       75.06       81.38     11.86 o
   4  10   2        0.78        0.12      1.66 o
   5  10   2       58.31       71.54     11.93 o
   6  10   2       31.57       24.53      7.51 o
   7  10   2       11.62        7.05      4.60 o
  -6  11   2        0.01       -0.02      2.76 o
  -5  11   2        5.42        8.53      4.41 o
  -4  11   2        0.77       14.93      5.59 o
  -3  11   2        1.40        2.01      2.58 o
  -2  11   2        2.73        0.78      0.92 o
  -1  11   2        1.15        0.71      1.13 o
   0  11   2       27.97       36.50      8.03 o
   1  11   2       11.80        6.14      3.67 o
   2  11   2        0.88        0.01      2.92 o
   3  11   2        1.09        2.04      2.98 o
   4  11   2       21.47       21.26      6.65 o
   5  11   2        3.73        5.22      3.71 o
  -3  12   2       44.05       37.17      8.30 o
  -2  12   2        3.33        6.13      3.53 o
  -1  12   2       29.59       19.55      5.61 o
   0  12   2        9.15        6.26      3.80 o
   1  12   2       11.06        4.19      2.52 o
   2  12   2       20.92       17.79      6.35 o
   3  12   2       15.59       10.29      4.87 o
 -12   1   3       23.93       24.10      5.05 o
 -11   1   3       20.25       22.07      4.47 o
 -10   1   3       14.86       21.51      3.98 o
  -9   1   3      169.24      175.99     11.10 o
  -8   1   3       19.25       14.93      2.98 o
  -7   1   3      546.84      513.47     22.80 o
  -6   1   3     1435.24     1443.44     30.03 o
  -5   1   3      897.20      820.09     17.31 o
  -4   1   3      753.30      663.94     14.04 o
  -3   1   3     2034.10     2101.52     22.25 o
  -2   1   3      676.48      735.01     14.97 o
  -1   1   3    11448.30    11654.51     36.60 o
   0   1   3     1118.98     1137.28      5.39 o
   1   1   3     2441.72     2673.09     31.93 o
   2   1   3     2767.75     2783.62     17.72 o
   3   1   3     7026.74     6883.46     74.44 o
   4   1   3     3687.80     3553.62     18.69 o
   5   1   3      509.00      438.23      7.16 o
   6   1   3      445.73      453.89      7.86 o
   7   1   3      177.65      198.48      7.25 o
   8   1   3      574.01      581.70     13.43 o
   9   1   3      134.98      144.65      7.22 o
  10   1   3       56.94       57.25      5.89 o
  11   1   3       28.27       28.49      4.37 o
 -12   2   3        9.77        5.34      2.47 o
 -11   2   3        1.93        3.22      2.64 o
 -10   2   3        8.61        3.93      2.17 o
  -9   2   3        1.69        0.53      1.32 o
  -8   2   3       19.75       23.42      3.86 o
  -7   2   3      485.81      500.33     16.36 o
  -6   2   3       60.94       70.06      5.62 o
  -5   2   3      151.81      183.82      8.41 o
  -4   2   3      303.78      340.44      6.96 o
  -3   2   3      501.76      498.36      7.39 o
  -2   2   3      688.90      775.30     16.95 o
  -1   2   3      719.05      678.59     13.17 o
   0   2   3     9482.40     9972.57     70.44 o
   1   2   3       12.34        9.26      1.84 o
   2   2   3      479.59      487.79      5.11 o
   3   2   3      537.44      610.61      9.60 o
   4   2   3       17.72       17.90      1.67 o
   5   2   3       21.33       23.43      2.10 o
   6   2   3       28.93       29.18      2.06 o
   7   2   3       24.57       21.90      2.48 o
   8   2   3        0.00        1.06      0.98 o
   9   2   3        0.00       -0.29      1.13 o
  10   2   3        0.46        0.42      0.97 o
  11   2   3        3.46        3.57      1.50 o
 -12   3   3       40.50       42.49      9.84 o
 -11   3   3       16.27       11.67      3.35 o
 -10   3   3       49.47       48.74      6.42 o
  -9   3   3      115.82      116.63      9.67 o
  -8   3   3      235.23      223.74      7.65 o
  -7   3   3      457.40      410.81     11.10 o
  -6   3   3      607.19      586.68     10.42 o
  -5   3   3     1832.14     1808.42     16.21 o
  -4   3   3      933.93      834.40     17.19 o
  -3   3   3     2741.76     2722.51     39.65 o
  -2   3   3      550.39      488.18     14.92 o
  -1   3   3      619.90      625.31     14.60 o
   0   3   3     3780.04     3685.26     22.96 o
   1   3   3       71.95       58.51      2.67 o
   2   3   3      366.92      318.06      7.87 o
   3   3   3     2537.66     2537.73     41.16 o
   4   3   3      678.51      658.02     10.43 o
   5   3   3     1093.90     1072.24     14.81 o
   6   3   3      140.30      175.08      6.52 o
   7   3   3      153.24      162.84      6.74 o
   8   3   3      488.06      504.02     15.72 o
   9   3   3       99.50      115.63      8.08 o
  10   3   3       70.47       76.51      6.93 o
  11   3   3        6.22        5.08      3.89 o
 -12   4   3        0.42        7.13      4.21 o
 -11   4   3        4.26        3.03      1.99 o
 -10   4   3        2.40        2.03      1.57 o
  -9   4   3       25.89       14.36      3.42 o
  -8   4   3      119.09      126.62      9.41 o
  -7   4   3       50.43       58.87      5.97 o
  -6   4   3      288.37      324.44     12.91 o
  -5   4   3        0.68        0.50      1.68 o
  -4   4   3      283.53      306.16     15.53 o
  -3   4   3      215.26      249.60      7.85 o
  -2   4   3       82.24      124.75      8.26 o
  -1   4   3      311.67      383.45      8.99 o
   0   4   3      199.62      208.48      5.38 o
   1   4   3      456.62      499.65      9.66 o
   2   4   3       95.24       85.80      4.25 o
   3   4   3      847.46      849.55     25.87 o
   4   4   3       31.87       30.66      5.42 o
   5   4   3       11.37       12.54      3.92 o
   6   4   3      200.68      175.22      8.95 o
   7   4   3        7.88        9.21      2.13 o
   8   4   3        0.31       -0.28      2.08 o
   9   4   3        6.43        5.61      1.84 o
  10   4   3        2.71       -1.16      2.66 o
  11   4   3        0.03        4.88      3.18 o
 -11   5   3       28.35       34.41      8.72 o
 -10   5   3       44.24       60.66     10.83 o
  -9   5   3      100.82       94.14     12.56 o
  -8   5   3       32.51       35.02      7.38 o
  -7   5   3       24.26       30.34      6.40 o
  -6   5   3      225.97      219.43     15.85 o
  -5   5   3      437.36      406.37     20.38 o
  -4   5   3     1032.26     1045.04     30.36 o
  -3   5   3      458.55      483.31     19.22 o
  -2   5   3      371.64      367.03     13.25 o
  -1   5   3     1268.54     1261.22     20.08 o
   0   5   3     2098.93     2120.78     19.07 o
   1   5   3     1375.50     1269.93     17.95 o
   2   5   3     1631.00     1638.97     23.07 o
   3   5   3     1046.33     1004.55     30.55 o
   4   5   3      378.00      373.53     19.65 o
   5   5   3      275.58      310.70     18.68 o
   6   5   3      210.26      208.08     16.22 o
   7   5   3       11.75       20.42      5.38 o
   8   5   3        6.98       11.53      4.58 o
   9   5   3        8.82       17.93      5.83 o
  10   5   3       17.28       18.01      6.36 o
 -11   6   3        0.02        2.09      1.80 o
 -10   6   3        0.50       -0.21      2.76 o
  -9   6   3        2.14        3.95      3.30 o
  -8   6   3       28.74       34.62      7.82 o
  -7   6   3       10.99        8.77      3.45 o
  -6   6   3       18.92       33.61      7.03 o
  -5   6   3       88.68       96.84     10.64 o
  -4   6   3      268.28      268.72     16.38 o
  -3   6   3        3.46       36.92      6.28 o
  -2   6   3        5.78        5.49      2.28 o
  -1   6   3       47.13       54.69      3.39 o
   0   6   3      115.91      117.15      4.89 o
   1   6   3        3.47        2.79      1.85 o
   2   6   3       65.19       60.77      4.37 o
   3   6   3      364.20      335.42     10.14 o
   4   6   3        3.97        1.92      1.98 o
   5   6   3        0.28        4.93      3.40 o
   6   6   3        0.37        2.61      2.48 o
   7   6   3       20.25       21.09      5.81 o
   8   6   3        1.44       -1.34      3.61 o
   9   6   3        2.39        7.77      4.94 o
  10   6   3       13.53       22.51      7.04 o
 -10   7   3       26.44       35.61      8.85 o
  -9   7   3       79.56       89.37     13.57 o
  -8   7   3       46.03       45.81      9.25 o
  -7   7   3       54.14       52.95      9.31 o
  -6   7   3      427.51      419.32     24.27 o
  -5   7   3      114.61      110.85     11.99 o
  -4   7   3      494.77      491.67     23.64 o
  -3   7   3       36.47       34.25      6.01 o
  -2   7   3        8.27       11.14      1.80 o
  -1   7   3      544.93      551.63     11.69 o
   0   7   3      364.88      376.79      9.48 o
   1   7   3      536.60      540.30     14.65 o
   2   7   3      822.58      849.96     20.05 o
   3   7   3      232.77      253.18     16.38 o
   4   7   3       56.00       73.30      9.97 o
   5   7   3      229.01      254.79     19.28 o
   6   7   3      239.08      249.41     19.99 o
   7   7   3      173.70      203.29     18.69 o
   8   7   3       15.83       18.25      6.10 o
   9   7   3       35.84       45.26      9.49 o
  -9   8   3        6.85        8.43      4.58 o
  -8   8   3        3.78        2.98      3.24 o
  -7   8   3        4.00        3.11      2.97 o
  -6   8   3        6.69        6.63      2.37 o
  -5   8   3        1.54        3.20      2.03 o
  -4   8   3       19.77       18.25      4.97 o
  -3   8   3       51.46       54.55      5.15 o
  -2   8   3      195.98      204.97      7.76 o
  -1   8   3       36.12       39.53      3.34 o
   0   8   3       49.19       41.01      3.34 o
   1   8   3       30.67       37.34      4.20 o
   2   8   3       15.76       17.79      3.02 o
   3   8   3        0.00        2.39      2.85 o
   4   8   3      125.47      108.61     12.77 o
   5   8   3       19.72       21.62      5.99 o
   6   8   3        0.23        3.60      2.25 o
   7   8   3        6.47        5.90      2.78 o
   8   8   3        0.01        0.78      1.87 o
   9   8   3        0.06       -2.72      3.36 o
  -8   9   3       25.18       26.79      7.26 o
  -7   9   3       13.78       13.88      5.84 o
  -6   9   3        7.15       16.89      5.54 o
  -5   9   3       11.70       13.80      4.48 o
  -4   9   3      145.72      142.69      9.53 o
  -3   9   3      212.95      237.03     12.02 o
  -2   9   3      205.63      202.96     10.95 o
  -1   9   3      125.12      121.02      8.37 o
   0   9   3      587.40      583.20     18.07 o
   1   9   3      176.31      181.69      9.95 o
   2   9   3      180.11      173.96     15.81 o
   3   9   3       76.94      102.70     12.97 o
   4   9   3       30.93       36.71      7.77 o
   5   9   3      183.42      172.78     17.84 o
   6   9   3       56.26       67.40     11.69 o
   7   9   3       20.32       34.45      8.51 o
   8   9   3        9.92        6.49      4.22 o
  -7  10   3        0.29        2.44      3.14 o
  -6  10   3        2.88       -3.14      3.14 o
  -5  10   3        0.32        0.86      1.08 o
  -4  10   3        3.24        7.45      2.77 o
  -3  10   3        0.86        0.89      1.52 o
  -2  10   3        5.01        6.74      2.09 o
  -1  10   3        0.85       -0.54      0.94 o
   0  10   3       12.31        9.76      3.06 o
   1  10   3       42.23       42.03      8.11 o
   2  10   3       34.01       34.87      7.89 o
   3  10   3        6.39       -1.22      2.10 o
   4  10   3        9.41        5.34      2.23 o
   5  10   3        9.84       10.33      4.73 o
   6  10   3        1.03        2.82      3.02 o
  -6  11   3       47.51       59.86     10.99 o
  -5  11   3       19.69       12.65      4.90 o
  -4  11   3       53.45       59.67     10.34 o
  -3  11   3       61.92       50.08      6.16 o
  -2  11   3       18.76       16.21      3.45 o
  -1  11   3       12.93       16.90      5.49 o
   0  11   3       34.87       30.44      7.43 o
   1  11   3       41.00       40.83      8.60 o
   2  11   3       56.70       58.99     10.69 o
   3  11   3       52.99       59.09     10.98 o
   4  11   3       26.24       31.70      8.77 o
   5  11   3       44.89       73.92     13.17 o
  -3  12   3        1.52        5.46      3.51 o
  -2  12   3        1.06       -0.65      2.41 o
  -1  12   3        0.08        4.65      3.58 o
   0  12   3        9.08       17.93      6.45 o
   1  12   3        1.99        5.42      4.27 o
   2  12   3        0.01       -0.09      1.59 o
 -12   0   4       67.72       72.39     12.12 o
 -11   0   4       83.02       89.73     12.69 o
 -10   0   4      130.60      118.13     13.80 o
  -9   0   4       12.26       16.63      5.01 o
  -8   0   4      263.63      249.85     17.54 o
  -7   0   4       37.63       23.86      5.04 o
  -6   0   4     1888.45     1910.28     41.29 o
  -5   0   4     1177.28     1044.41     11.38 o
  -4   0   4      545.24      516.32     17.70 o
  -3   0   4     2487.99     2392.97     34.11 o
  -2   0   4    12556.03    12734.82     70.54 o
  -1   0   4     8203.83     8794.07     50.80 o
   0   0   4     6926.21     6955.06     63.73 o
   1   0   4     6008.70     5685.04     57.43 o
   2   0   4     1696.71     1604.17     18.10 o
   3   0   4     3180.21     3102.61     23.46 o
   4   0   4      359.24      340.56      8.47 o
   5   0   4     1190.38     1145.69     32.18 o
   6   0   4      864.67      942.32     26.36 o
   7   0   4       14.18       15.93      4.05 o
   8   0   4      181.52      183.38     13.91 o
   9   0   4       49.42       52.12      5.24 o
  10   0   4       77.05       84.22     11.17 o
  11   0   4       91.35      117.75     11.80 o
 -12   1   4        7.93        6.70      2.60 o
 -11   1   4        0.64        0.12      1.28 o
 -10   1   4        6.27        5.07      2.26 o
  -9   1   4        2.18        2.70      1.75 o
  -8   1   4        3.37        5.51      2.09 o
  -7   1   4      114.37      107.05      7.53 o
  -6   1   4      223.59      211.36      9.79 o
  -5   1   4       71.24       84.15      5.63 o
  -4   1   4      192.31      206.67      8.01 o
  -3   1   4       10.08       11.51      1.04 o
  -2   1   4      105.51      120.32      3.93 o
  -1   1   4     7926.46     7605.95     83.90 o
   0   1   4      103.14      113.04      1.79 o
   1   1   4        1.58        3.88      0.59 o
   2   1   4       47.47       48.29      1.46 o
   3   1   4      298.91      319.77      5.32 o
   4   1   4        1.25        1.30      0.53 o
   5   1   4       47.96       49.08      2.50 o
   6   1   4      227.95      220.66      5.74 o
   7   1   4       27.32       28.36      2.85 o
   8   1   4       27.61       24.29      2.88 o
   9   1   4        4.53        3.99      1.14 o
  10   1   4        1.61        0.74      2.03 o
  11   1   4        1.53        6.26      2.44 o
 -12   2   4       38.95       46.68      7.11 o
 -11   2   4       48.16       49.15      6.82 o
 -10   2   4      109.62      103.92      9.32 o
  -9   2   4       90.59       69.89      8.67 o
  -8   2   4        2.61        0.55      1.06 o
  -7   2   4      618.54      612.52     22.99 o
  -6   2   4     1208.41     1176.38     23.77 o
  -5   2   4     1221.99     1201.00     25.43 o
  -4   2   4      340.01      310.71      5.77 o
  -3   2   4     2422.35     2453.89     29.31 o
  -2   2   4       28.52       27.38      3.25 o
  -1   2   4     9592.75     9511.67     51.22 o
   0   2   4        6.88        8.58      0.57 o
   1   2   4      347.07      315.64     11.24 o
   2   2   4      134.02      106.98      7.12 o
   3   2   4      322.97      333.04      6.89 o
   4   2   4      999.33     1068.45     12.88 o
   5   2   4     1485.02     1527.97     17.19 o
   6   2   4      483.99      531.65      8.94 o
   7   2   4      230.39      230.28      7.96 o
   8   2   4      290.36      284.84      9.51 o
   9   2   4       80.20       80.13      6.69 o
  10   2   4       77.17       81.07      7.11 o
  11   2   4       12.25       13.52      3.13 o
 -12   3   4        1.19        1.23      3.52 o
 -11   3   4       19.13       16.21      4.01 o
 -10   3   4       21.08       23.21      4.48 o
  -9   3   4       46.40       44.83      5.91 o
  -8   3   4      132.21      137.25     12.53 o
  -7   3   4       12.88       11.38      1.57 o
  -6   3   4      182.63      179.84      5.38 o
  -5   3   4       87.62       93.21      3.39 o
  -4   3   4       24.20       22.48      4.53 o
  -3   3   4      764.74      849.03     21.87 o
  -2   3   4       80.38       91.48      6.39 o
  -1   3   4      262.30      274.11      9.47 o
   0   3   4      678.28      684.93     16.52 o
   1   3   4        2.06        0.13      0.26 o
   2   3   4       10.06        5.62      0.62 o
   3   3   4       47.34       48.43      2.61 o
   4   3   4      545.10      575.85      9.58 o
   5   3   4       64.03       62.42      4.45 o
   6   3   4       14.05       14.37      1.95 o
   7   3   4      250.55      250.51      8.45 o
   8   3   4        5.79        8.11      2.28 o
   9   3   4        7.23        3.85      2.27 o
  10   3   4        1.49        1.82      2.34 o
  11   3   4        0.00       -1.42      1.73 o
 -12   4   4       30.23       20.03      7.09 o
 -11   4   4       21.28       17.55      4.09 o
 -10   4   4       64.82       62.89      7.49 o
  -9   4   4       35.63       38.96      5.51 o
  -8   4   4      177.87      207.31     11.99 o
  -7   4   4      199.19      198.30     10.93 o
  -6   4   4      735.80      674.81     19.06 o
  -5   4   4      252.58      241.31     14.84 o
  -4   4   4      825.43      865.52     26.01 o
  -3   4   4     1516.28     1464.68     31.11 o
  -2   4   4      531.23      553.72     17.16 o
  -1   4   4      883.46      872.11     13.92 o
   0   4   4     1634.03     1611.62     21.10 o
   1   4   4        4.14        8.82      1.25 o
   2   4   4     2686.59     2804.81     15.59 o
   3   4   4     1210.64     1204.46     31.31 o
   4   4   4      549.07      542.98     22.37 o
   5   4   4      913.75      945.35     31.12 o
   6   4   4        6.61       14.61      4.72 o
   7   4   4       41.19       45.76      4.65 o
   8   4   4      162.23      169.79     10.01 o
   9   4   4       49.90       48.82      5.43 o
  10   4   4       26.87       20.17      3.62 o
  11   4   4       28.82       36.51      8.92 o
 -11   5   4        0.01       -2.37      3.24 o
 -10   5   4        2.07        5.29      3.33 o
  -9   5   4        0.13        0.92      2.30 o
  -8   5   4       25.96       28.30      6.83 o
  -7   5   4        5.63        4.73      2.16 o
  -6   5   4       65.71       73.95      9.18 o
  -5   5   4        3.96        7.19      2.72 o
  -4   5   4      118.58      135.15     10.72 o
  -3   5   4        9.24        7.20      1.22 o
  -2   5   4        0.07        2.45      1.47 o
  -1   5   4       46.96       42.25      3.31 o
   0   5   4      589.75      605.59     10.29 o
   1   5   4        1.79        1.55      1.65 o
   2   5   4       86.77      101.95      4.71 o
   3   5   4       44.03       43.77      3.09 o
   4   5   4       50.51       38.82      6.53 o
   5   5   4       55.87       57.46      8.46 o
   6   5   4       24.11       23.53      5.84 o
   7   5   4       42.04       34.62      6.86 o
   8   5   4        2.30        9.83      5.97 o
   9   5   4       10.91       12.71      4.59 o
  10   5   4       30.61       50.15      9.97 o
 -11   6   4       11.82       17.45      6.85 o
 -10   6   4       26.29       32.13      8.25 o
  -9   6   4      173.32      192.85     19.02 o
  -8   6   4       26.90       46.27      8.86 o
  -7   6   4      310.93      313.81     21.35 o
  -6   6   4      279.55      275.33     18.85 o
  -5   6   4       28.25       34.38      6.45 o
  -4   6   4      452.13      453.34     21.19 o
  -3   6   4      857.17      866.83     27.40 o
  -2   6   4     1121.36     1137.14     25.28 o
  -1   6   4      411.55      401.99      9.45 o
   0   6   4       17.18       25.15      2.30 o
   1   6   4      589.94      576.76     13.34 o
   2   6   4      755.44      749.43     14.83 o
   3   6   4      664.23      658.56     13.44 o
   4   6   4      445.28      471.23     23.73 o
   5   6   4      310.88      281.17     19.50 o
   6   6   4      421.33      470.97     26.19 o
   7   6   4      112.43      134.18     14.63 o
   8   6   4       79.80       90.37     12.66 o
   9   6   4       45.33       46.69      9.60 o
  10   6   4       12.68       19.22      6.76 o
 -10   7   4        0.85       -0.77      3.46 o
  -9   7   4        6.71        2.78      3.51 o
  -8   7   4       11.26        9.40      3.78 o
  -7   7   4       15.85       21.78      6.27 o
  -6   7   4        7.35       12.81      5.01 o
  -5   7   4       14.29       11.81      3.96 o
  -4   7   4        0.24        1.98      1.67 o
  -3   7   4        7.39        1.04      1.56 o
  -2   7   4        4.66        2.65      1.52 o
  -1   7   4        2.96        3.37      0.94 o
   0   7   4       34.41       35.65      2.96 o
   1   7   4      101.85       94.86      6.03 o
   2   7   4        0.18        1.13      0.97 o
   3   7   4        2.43        4.32      2.80 o
   4   7   4       84.51      100.17     11.69 o
   5   7   4        2.37        7.41      4.23 o
   6   7   4       43.49       52.08      9.58 o
   7   7   4        0.38       -0.98      2.58 o
   8   7   4        0.05        2.72      2.33 o
   9   7   4        0.38       -2.04      3.67 o
  -9   8   4       45.81       43.28      9.99 o
  -8   8   4      102.09      105.13     14.20 o
  -7   8   4       61.63       60.50     10.16 o
  -6   8   4       97.41       89.36     11.69 o
  -5   8   4       32.97       32.69      6.68 o
  -4   8   4      242.95      205.71     16.26 o
  -3   8   4      205.03      200.29      9.11 o
  -2   8   4      277.34      280.29      9.28 o
  -1   8   4        2.60        3.84      1.12 o
   0   8   4      228.83      225.05      7.98 o
   1   8   4      163.36      164.54      8.68 o
   2   8   4      685.60      709.86     30.74 o
   3   8   4      251.96      279.14     19.95 o
   4   8   4      117.35      133.02     14.26 o
   5   8   4      167.26      152.67     16.01 o
   6   8   4       80.81       71.70     11.47 o
   7   8   4       47.49       47.59      9.82 o
   8   8   4       21.69       26.15      7.27 o
  -8   9   4        0.27       -0.61      1.57 o
  -7   9   4       10.61        6.01      3.96 o
  -6   9   4        0.21        1.34      2.41 o
  -5   9   4        0.02       -1.64      2.39 o
  -4   9   4        0.01        0.12      0.90 o
  -3   9   4        5.08        7.07      1.74 o
  -2   9   4        0.25       -0.92      0.92 o
  -1   9   4       14.73       15.09      2.22 o
   0   9   4       60.59       61.10      5.81 o
   1   9   4        5.22        6.31      3.53 o
   2   9   4        0.70        1.85      3.29 o
   3   9   4        0.28        0.09      1.32 o
   4   9   4        2.32        1.92      2.22 o
   5   9   4        0.07       -0.44      2.04 o
   6   9   4        0.01       -2.63      2.72 o
   7   9   4       25.40       36.02      9.10 o
  -7  10   4        6.73       11.29      5.13 o
  -6  10   4        3.98        3.34      2.78 o
  -5  10   4       36.64       32.08      5.03 o
  -4  10   4      154.07      161.57     10.89 o
  -3  10   4      141.87      156.98     10.55 o
  -2  10   4       11.26       11.90      2.72 o
  -1  10   4       78.19       76.80      7.09 o
   0  10   4      188.61      170.55     16.23 o
   1  10   4      109.13       85.56     11.85 o
   2  10   4      173.22      180.84     17.87 o
   3  10   4       31.76       26.69      7.42 o
   4  10   4       28.91       22.43      6.81 o
   5  10   4       63.06       53.14     10.63 o
   6  10   4       15.11       26.74      7.58 o
  -6  11   4        2.10        4.37      3.87 o
  -5  11   4        0.15       -2.26      2.26 o
  -4  11   4        0.78        0.76      1.23 o
  -3  11   4        0.49       -0.74      1.23 o
  -2  11   4        7.77        4.41      2.82 o
  -1  11   4        9.14        8.49      3.22 o
   0  11   4        0.67        2.39      3.03 o
   1  11   4        0.42        0.32      2.56 o
   2  11   4        1.56        2.63      2.40 o
   3  11   4        4.10        8.19      4.55 o
   4  11   4       18.56       11.22      4.55 o
   5  11   4        0.25       -0.68      2.18 o
  -3  12   4       24.44       22.00      6.39 o
  -2  12   4       27.65       27.17      6.71 o
  -1  12   4       21.00       13.60      5.34 o
   0  12   4       30.07       20.44      6.38 o
   1  12   4       23.66       21.18      6.63 o
   2  12   4       17.07       15.92      6.23 o
 -12   1   5       81.65       92.02      9.95 o
 -11   1   5       43.55       41.40      6.31 o
 -10   1   5      209.70      196.28     12.87 o
  -9   1   5       77.03       74.77      7.54 o
  -8   1   5       40.89       38.41      4.95 o
  -7   1   5      256.11      247.58     11.75 o
  -6   1   5      234.75      273.93     11.45 o
  -5   1   5      116.65      102.26      6.32 o
  -4   1   5     2249.42     2225.03     17.68 o
  -3   1   5     4538.51     4679.61     35.58 o
  -2   1   5     2123.44     2040.23     15.39 o
  -1   1   5     8973.07     8484.49     65.50 o
   0   1   5     2656.79     2625.77     22.27 o
   1   1   5     2453.38     2426.05     12.00 o
   2   1   5     2030.05     2008.10     14.86 o
   3   1   5     3702.07     3885.24     19.38 o
   4   1   5      282.48      285.68      5.73 o
   5   1   5      528.13      491.40      8.24 o
   6   1   5       22.96       28.68      2.12 o
   7   1   5       92.27       99.14      4.21 o
   8   1   5      306.08      325.47     10.31 o
   9   1   5       46.44       46.24      4.96 o
  10   1   5       36.73       33.62      3.73 o
  11   1   5       23.53       26.91      4.97 o
 -12   2   5        4.91        3.65      3.44 o
 -11   2   5        1.01        0.82      1.89 o
 -10   2   5        6.38       11.00      3.86 o
  -9   2   5      138.05      123.89      9.78 o
  -8   2   5        5.99        6.60      2.98 o
  -7   2   5        0.18        0.19      0.95 o
  -6   2   5        0.00        0.37      1.29 o
  -5   2   5       43.78       38.70      4.05 o
  -4   2   5        2.41        0.34      0.56 o
  -3   2   5       64.82       73.87      4.58 o
  -2   2   5        4.49        0.75      0.73 o
  -1   2   5       75.99       86.30      2.04 o
   0   2   5     1076.96     1081.05      7.46 o
   1   2   5       38.21       28.26      3.58 o
   2   2   5      288.89      288.66     11.97 o
   3   2   5       17.91       22.15      1.16 o
   4   2   5        1.17        0.64      0.53 o
   5   2   5      325.88      342.18      6.89 o
   6   2   5       53.93       49.96      2.84 o
   7   2   5        8.74        9.56      1.75 o
   8   2   5        0.11       -1.22      1.73 o
   9   2   5        0.01        0.31      1.41 o
  10   2   5        0.08       -1.28      1.42 o
  11   2   5        0.72       -1.50      2.30 o
 -12   3   5       26.38       33.02      6.21 o
 -11   3   5       23.00       21.66      4.61 o
 -10   3   5       55.48       56.51      7.20 o
  -9   3   5       85.03       92.73      8.42 o
  -8   3   5      162.84      171.17     10.75 o
  -7   3   5       23.22       28.77      2.31 o
  -6   3   5      388.62      398.65      7.53 o
  -5   3   5      943.48      931.39     16.79 o
  -4   3   5     2123.26     2146.27     39.23 o
  -3   3   5     1848.53     1935.09     33.44 o
  -2   3   5      135.88      105.93      6.89 o
  -1   3   5     2990.54     2945.26     23.84 o
   0   3   5      180.74      163.67      2.98 o
   1   3   5        6.69       40.38      4.74 o
   2   3   5      510.11      501.64     17.64 o
   3   3   5      721.35      712.53     22.82 o
   4   3   5     1936.00     1961.11     33.15 o
   5   3   5      678.57      666.96     11.38 o
   6   3   5      151.64      142.47      5.86 o
   7   3   5      563.97      567.30     16.67 o
   8   3   5      274.57      291.86     14.91 o
   9   3   5       59.82       59.70      6.00 o
  10   3   5       15.96       11.10      2.81 o
  11   3   5       25.35       20.30      4.11 o
 -12   4   5        5.42        5.77      2.69 o
 -11   4   5        1.55        0.54      2.10 o
 -10   4   5        3.30        2.94      3.39 o
  -9   4   5        9.52       15.48      3.52 o
  -8   4   5       67.90       83.48      7.73 o
  -7   4   5       39.88       50.00      8.53 o
  -6   4   5      105.61       94.29     10.15 o
  -5   4   5       39.13       34.70      5.66 o
  -4   4   5      177.16      182.72     12.03 o
  -3   4   5       23.64       15.58      3.17 o
  -2   4   5      689.55      737.38     19.65 o
  -1   4   5      271.85      299.59      8.28 o
   0   4   5      250.54      289.34      6.47 o
   1   4   5      113.69      126.34      4.19 o
   2   4   5      192.48      170.93     11.15 o
   3   4   5       50.78       47.87      2.27 o
   4   4   5      205.33      179.41     13.18 o
   5   4   5      239.98      231.27     15.73 o
   6   4   5        6.34       11.46      3.90 o
   7   4   5       21.85       24.36      5.53 o
   8   4   5        6.90        8.02      2.34 o
   9   4   5        6.72        2.08      1.75 o
  10   4   5        0.05       -0.44      2.20 o
 -11   5   5       12.11        6.75      4.79 o
 -10   5   5       59.02       52.73     10.32 o
  -9   5   5      132.38      128.70     15.00 o
  -8   5   5       83.85       90.23     11.89 o
  -7   5   5      172.98      185.12     15.60 o
  -6   5   5       65.15       71.87      9.25 o
  -5   5   5      113.88      130.55     11.43 o
  -4   5   5      745.90      729.43     25.15 o
  -3   5   5      487.61      454.39     18.27 o
  -2   5   5      504.61      503.67     17.75 o
  -1   5   5     1436.70     1445.89     24.42 o
   0   5   5     1580.92     1615.67     35.05 o
   1   5   5     1076.87     1103.13     15.70 o
   2   5   5      614.57      610.37     11.10 o
   3   5   5      403.32      389.13      7.93 o
   4   5   5      400.27      408.55     21.15 o
   5   5   5      543.62      518.49     24.89 o
   6   5   5      254.27      250.12     18.07 o
   7   5   5      157.43      156.96     14.99 o
   8   5   5       92.08      103.11     12.83 o
   9   5   5       20.09       28.57      7.48 o
  10   5   5       21.32       14.71      5.56 o
 -11   6   5        0.01        0.24      2.92 o
 -10   6   5        0.03        1.25      1.81 o
  -9   6   5        1.14        0.81      1.86 o
  -8   6   5       27.29       29.96      7.05 o
  -7   6   5        4.41        6.25      3.78 o
  -6   6   5      134.37      146.76     13.71 o
  -5   6   5        4.80       -0.47      1.68 o
  -4   6   5       26.75       25.69      5.20 o
  -3   6   5       45.10       44.87      6.02 o
  -2   6   5        0.17        0.58      0.80 o
  -1   6   5      142.22      136.15      5.59 o
   0   6   5       30.64       33.49      2.69 o
   1   6   5        4.38        4.41      1.20 o
   2   6   5      205.53      214.46      7.43 o
   3   6   5      261.25      239.98     16.53 o
   4   6   5       15.84       16.30      5.06 o
   5   6   5       14.29        7.96      3.74 o
   6   6   5        0.74       -0.01      2.11 o
   7   6   5        9.31       15.10      5.01 o
   8   6   5        7.04        8.37      4.93 o
   9   6   5        1.72        6.05      4.25 o
  10   6   5        3.03        2.28      2.84 o
 -10   7   5       11.30        9.06      4.77 o
  -9   7   5       44.52       31.82      7.72 o
  -8   7   5       31.35       28.59      7.17 o
  -7   7   5      371.81      392.93     24.61 o
  -6   7   5      247.19      253.54     18.97 o
  -5   7   5      268.83      272.47     18.35 o
  -4   7   5      867.95      880.56     30.99 o
  -3   7   5      286.14      266.43     15.97 o
  -2   7   5      153.40      143.85      7.58 o
  -1   7   5        9.32        9.11      1.55 o
   0   7   5      253.15      265.30      8.18 o
   1   7   5       70.53       64.58      4.82 o
   2   7   5      227.54      207.78     12.46 o
   3   7   5       85.52       79.02     10.16 o
   4   7   5      169.42      190.78     16.26 o
   5   7   5      490.62      486.55     27.14 o
   6   7   5      391.39      396.56     25.86 o
   7   7   5       38.08       36.16      7.89 o
   8   7   5       59.24       71.19     12.18 o
   9   7   5       17.20        8.66      4.74 o
  -9   8   5        1.28       -2.49      2.49 o
  -8   8   5        5.33        6.93      4.66 o
  -7   8   5        0.36        4.10      3.67 o
  -6   8   5       12.10       13.30      4.88 o
  -5   8   5       23.71       14.13      5.04 o
  -4   8   5       47.03       43.36      7.19 o
  -3   8   5      116.98      116.47      7.50 o
  -2   8   5       15.23       14.95      2.19 o
  -1   8   5       21.44       19.21      3.05 o
   0   8   5       12.55       12.76      1.96 o
   1   8   5       41.90       40.09      4.19 o
   2   8   5       10.22       11.81      4.77 o
   3   8   5        4.76        0.52      2.37 o
   4   8   5        0.88        3.41      2.99 o
   5   8   5        1.01        3.74      3.19 o
   6   8   5        8.98       13.54      5.70 o
   7   8   5        0.10        0.67      1.93 o
   8   8   5        0.65       -3.67      3.67 o
  -8   9   5       22.51       22.81      6.71 o
  -7   9   5        6.63       11.69      5.22 o
  -6   9   5       25.70       28.26      6.93 o
  -5   9   5       20.42       15.43      5.09 o
  -4   9   5      121.63      116.93      6.85 o
  -3   9   5      180.84      170.86      7.99 o
  -2   9   5       66.06       70.22      5.95 o
  -1   9   5      442.54      466.82     12.58 o
   0   9   5      373.44      356.18     22.27 o
   1   9   5       91.36       99.63     12.09 o
   2   9   5      153.05      141.83     15.05 o
   3   9   5        5.73        7.75      3.34 o
   4   9   5      108.24      127.62     14.95 o
   5   9   5      101.93       98.67     13.71 o
   6   9   5       35.19       35.09      8.79 o
   7   9   5       46.79       50.14     10.74 o
  -7  10   5        0.78       -1.02      2.08 o
  -6  10   5        0.46        0.63      1.65 o
  -5  10   5        1.47        0.67      1.36 o
  -4  10   5        1.54        3.58      2.16 o
  -3  10   5       19.60       17.10      3.73 o
  -2  10   5       12.26       13.15      3.28 o
  -1  10   5        1.07        2.59      2.09 o
   0  10   5        0.01       -1.69      2.81 o
   1  10   5        6.59        4.11      3.72 o
   2  10   5       25.94       25.45      7.11 o
   3  10   5       13.82       21.19      6.43 o
   4  10   5        2.32       -0.35      2.18 o
   5  10   5        0.94       -0.26      3.03 o
   6  10   5        0.33        7.21      5.25 o
  -5  11   5       30.34       37.95      5.75 o
  -4  11   5       35.95       33.48      5.85 o
  -3  11   5       10.71        9.02      4.19 o
  -2  11   5       23.87       27.16      6.86 o
  -1  11   5       29.24       29.01      7.18 o
   0  11   5       65.36       71.13     11.37 o
   1  11   5       31.87       43.77      9.26 o
   2  11   5       54.24       51.23     10.21 o
   3  11   5       29.48       31.93      8.33 o
   4  11   5       47.16       37.65      9.05 o
  -2  12   5        0.43        3.85      2.49 o
  -1  12   5        4.16        0.97      1.56 o
   0  12   5        0.60        2.52      3.14 o
   1  12   5        0.62       -1.23      2.48 o
 -12   0   6       84.16       80.50     13.73 o
 -11   0   6       31.84       20.94      7.16 o
 -10   0   6      221.83      202.16     18.67 o
  -9   0   6       75.85       75.52     10.58 o
  -8   0   6      158.29      160.09     14.45 o
  -7   0   6      617.18      625.34     27.15 o
  -6   0   6       54.82       66.09      3.88 o
  -5   0   6      134.43      123.22     10.13 o
  -4   0   6      787.04      784.86     23.31 o
  -3   0   6     3780.35     4010.73     48.09 o
  -2   0   6     5210.96     5328.00     50.45 o
  -1   0   6     2504.95     2564.46     21.36 o
   0   0   6      730.83      830.33     16.83 o
   1   0   6     1569.85     1464.77     22.07 o
   2   0   6     2497.96     2401.72     23.88 o
   3   0   6     1950.33     1806.97     16.17 o
   4   0   6      666.31      649.94     10.46 o
   5   0   6     1186.77     1189.81     15.19 o
   6   0   6      104.55      109.76      4.92 o
   7   0   6      113.91      111.48      6.82 o
   8   0   6       55.20       55.18      5.12 o
   9   0   6        2.26        3.55      2.23 o
  10   0   6       33.07       40.47      7.08 o
  11   0   6        7.55        7.17      3.47 o
 -12   1   6        6.55        2.00      1.60 o
 -11   1   6       19.50       18.24      4.23 o
 -10   1   6        6.82        4.89      2.15 o
  -9   1   6        8.30        7.09      2.42 o
  -8   1   6       66.34       52.44      5.85 o
  -7   1   6      285.72      284.18     12.80 o
  -6   1   6       75.39       88.26      6.47 o
  -5   1   6      132.77      137.84      7.55 o
  -4   1   6        7.88       13.47      1.37 o
  -3   1   6     1473.66     1503.98     14.58 o
  -2   1   6      167.35      207.86      5.28 o
  -1   1   6      280.59      267.32      4.67 o
   0   1   6      370.04      340.30      4.46 o
   1   1   6        0.13        0.86      0.21 o
   2   1   6       66.63       60.83      2.21 o
   3   1   6        1.46        2.82      0.54 o
   4   1   6        4.98        4.62      0.66 o
   5   1   6      185.76      188.06      5.21 o
   6   1   6       76.69       68.80      3.41 o
   7   1   6      122.01      113.84      4.66 o
   8   1   6       15.32       17.49      7.28 o
   9   1   6        5.13        5.80      1.76 o
  10   1   6       12.56       11.88      2.70 o
  11   1   6       11.66        8.74      2.59 o
 -12   2   6        5.12        1.91      2.21 o
 -11   2   6        4.34        7.40      2.56 o
 -10   2   6      226.92      245.33     14.65 o
  -9   2   6      215.75      226.08     20.64 o
  -8   2   6      626.90      641.14     21.03 o
  -7   2   6      367.73      393.69     15.29 o
  -6   2   6      980.90     1041.40     23.11 o
  -5   2   6        4.91        3.68      1.15 o
  -4   2   6      511.61      519.73     13.88 o
  -3   2   6      990.87      923.76     16.94 o
  -2   2   6     4820.34     4747.94     45.61 o
  -1   2   6     4733.50     4653.88     35.39 o
   0   2   6      753.87      695.36      7.11 o
   1   2   6       95.66       53.38      5.04 o
   2   2   6     1937.31     1798.43     31.04 o
   3   2   6     1657.11     1508.00     18.75 o
   4   2   6      202.94      168.47      5.08 o
   5   2   6      827.88      839.33     10.97 o
   6   2   6      301.44      292.52      7.05 o
   7   2   6      687.54      661.42     13.22 o
   8   2   6      261.18      271.43     12.04 o
   9   2   6       88.52      102.50      7.95 o
  10   2   6       16.80       13.70      3.06 o
  11   2   6       40.69       55.62     10.99 o
 -12   3   6        0.00        2.76      3.38 o
 -11   3   6        0.60        1.56      2.03 o
 -10   3   6       17.97       15.68      4.09 o
  -9   3   6        3.66        0.35      3.11 o
  -8   3   6        0.06       -0.60      1.43 o
  -7   3   6        7.84        9.58      2.30 o
  -6   3   6       36.31       46.01      5.88 o
  -5   3   6        0.14        0.56      1.24 o
  -4   3   6      563.34      635.06     21.52 o
  -3   3   6      260.18      318.53     13.67 o
  -2   3   6      709.01      723.75     18.31 o
  -1   3   6     1285.29     1354.26     16.61 o
   0   3   6      506.19      457.08      5.74 o
   1   3   6      196.26      189.12     10.46 o
   2   3   6      510.65      533.67     18.79 o
   3   3   6       43.91       65.06      7.13 o
   4   3   6      185.00      187.89      4.88 o
   5   3   6      508.87      524.83     14.60 o
   6   3   6       16.56       26.66      2.76 o
   7   3   6       35.11       39.97      4.53 o
   8   3   6        1.71        1.20      1.12 o
   9   3   6        1.61        5.97      2.04 o
  10   3   6        0.02        0.10      1.78 o
 -12   4   6       17.33       24.26      5.17 o
 -11   4   6       13.16       17.21      4.20 o
 -10   4   6       25.43       28.26      6.25 o
  -9   4   6      108.56      109.82      9.60 o
  -8   4   6        6.50        5.99      2.03 o
  -7   4   6      118.64      123.37     16.99 o
  -6   4   6      381.48      381.84     20.31 o
  -5   4   6      133.82      137.25     11.41 o
  -4   4   6      533.88      538.13     20.57 o
  -3   4   6      786.83      708.15     21.55 o
  -2   4   6     1067.66      998.72      8.51 o
  -1   4   6     6336.54     6196.92     58.41 o
   0   4   6      314.47      298.04     11.50 o
   1   4   6      768.27      771.57     15.56 o
   2   4   6     1616.89     1580.63     35.22 o
   3   4   6      772.76      756.29     25.89 o
   4   4   6      949.03      952.75     30.60 o
   5   4   6      231.47      224.72     15.63 o
   6   4   6      290.16      287.95     18.77 o
   7   4   6      191.29      187.79     15.87 o
   8   4   6       71.00       75.93     10.49 o
   9   4   6       28.94       29.95      7.33 o
  10   4   6       24.93       29.85      7.65 o
 -11   5   6        5.66       10.50      5.25 o
 -10   5   6        3.26        7.94      4.35 o
  -9   5   6        0.05       -1.07      2.74 o
  -8   5   6       12.34        6.42      4.13 o
  -7   5   6        0.03        4.72      3.38 o
  -6   5   6        8.98       14.21      4.12 o
  -5   5   6      164.04      142.76     12.13 o
  -4   5   6      106.26      101.43      9.32 o
  -3   5   6       27.98       33.72      5.01 o
  -2   5   6       48.43       53.24      4.11 o
  -1   5   6      238.75      272.02      8.72 o
   0   5   6      311.56      356.07      8.03 o
   1   5   6      148.32      159.01      5.51 o
   2   5   6      264.79      250.63      4.28 o
   3   5   6       24.86       26.49      5.09 o
   4   5   6      118.28      111.51     11.19 o
   5   5   6       31.20       36.11      6.84 o
   6   5   6       15.44       13.23      4.23 o
   7   5   6        1.39        7.99      3.95 o
   8   5   6       31.72       22.80      6.09 o
   9   5   6        4.94        5.61      3.00 o
  10   5   6        0.19        3.06      2.79 o
 -11   6   6        8.82        6.94      4.40 o
 -10   6   6       34.94       25.84      7.52 o
  -9   6   6        8.33       12.85      4.79 o
  -8   6   6       41.11       40.91      8.06 o
  -7   6   6      152.94      118.49     13.05 o
  -6   6   6      142.93      141.72     13.49 o
  -5   6   6      383.23      372.84     20.43 o
  -4   6   6      400.86      402.30     19.78 o
  -3   6   6      445.03      471.59     19.75 o
  -2   6   6      982.88     1005.23     19.08 o
  -1   6   6      278.44      254.29      9.32 o
   0   6   6      867.55      864.11     13.80 o
   1   6   6       96.82      101.85      5.24 o
   2   6   6      240.33      255.71      7.33 o
   3   6   6       24.78       28.06      5.39 o
   4   6   6       67.50       85.20     10.56 o
   5   6   6      637.27      657.62     30.34 o
   6   6   6      159.25      156.65     15.46 o
   7   6   6       73.56       68.84     10.54 o
   8   6   6      119.85      127.12     15.15 o
   9   6   6       30.64       29.33      7.78 o
 -10   7   6        0.50        8.53      4.50 o
  -9   7   6        0.94        2.25      2.92 o
  -8   7   6        0.82       -0.10      1.66 o
  -7   7   6        0.08        1.74      2.41 o
  -6   7   6        0.47        2.90      2.93 o
  -5   7   6        4.18        2.22      2.16 o
  -4   7   6       54.15       58.88      8.06 o
  -3   7   6       49.83       55.33      5.05 o
  -2   7   6        5.04        5.31      1.35 o
  -1   7   6       49.40       48.06      3.62 o
   0   7   6       28.86       30.73      2.81 o
   1   7   6        5.63        7.19      3.88 o
   2   7   6       13.26       12.06      3.98 o
   3   7   6       75.13       64.15      9.22 o
   4   7   6        3.39        5.88      4.14 o
   5   7   6        3.61        2.72      1.67 o
   6   7   6       13.54       12.11      4.72 o
   7   7   6        1.50        6.71      4.66 o
   8   7   6        0.16        0.23      2.68 o
   9   7   6        0.06       -0.48      2.49 o
  -9   8   6       61.40       54.81     10.71 o
  -8   8   6       13.76       10.63      5.10 o
  -7   8   6       97.59       95.78     12.76 o
  -6   8   6       28.65       28.36      6.75 o
  -5   8   6      168.14      188.45     15.96 o
  -4   8   6      211.10      217.58     16.31 o
  -3   8   6      121.75      132.70      8.11 o
  -2   8   6       80.74       93.87      5.51 o
  -1   8   6      418.76      421.05     11.45 o
   0   8   6      280.82      269.84      8.93 o
   1   8   6      393.08      388.65     22.74 o
   2   8   6      230.51      241.78     18.67 o
   3   8   6        2.14        3.15      2.68 o
   4   8   6       91.09       93.34     12.52 o
   5   8   6       56.77       62.53     10.46 o
   6   8   6       87.75       77.62     12.16 o
   7   8   6       31.04       46.21      9.72 o
   8   8   6       40.46       48.73     10.32 o
  -8   9   6        3.78        8.21      5.21 o
  -7   9   6        1.71        2.62      2.66 o
  -6   9   6       28.57       32.95      7.43 o
  -5   9   6       24.79       22.33      6.06 o
  -4   9   6        5.18        4.96      1.76 o
  -3   9   6       19.70       13.41      2.11 o
  -2   9   6       42.05       47.68      4.18 o
  -1   9   6        4.36        8.29      1.88 o
   0   9   6        1.29        4.02      1.78 o
   1   9   6        0.91       -2.54      2.54 o
   2   9   6        1.13       11.70      4.94 o
   3   9   6        0.43        4.90      2.87 o
   4   9   6        3.99        5.96      4.01 o
   5   9   6       17.29       21.08      6.51 o
   6   9   6        3.18        0.40      2.36 o
   7   9   6        0.33        2.11      2.97 o
  -7  10   6        1.63       -0.01      1.71 o
  -6  10   6       27.49       34.32      7.89 o
  -5  10   6       65.69       70.41      7.50 o
  -4  10   6      177.81      188.53     11.83 o
  -3  10   6       33.56       40.99      5.52 o
  -2  10   6       13.98       15.45      5.25 o
  -1  10   6       80.17       68.43     10.50 o
   0  10   6       87.10       86.11     12.04 o
   1  10   6       73.72       73.72     11.53 o
   2  10   6      141.46      139.09     15.95 o
   3  10   6       39.80       45.33      9.40 o
   4  10   6       53.96       55.27     10.47 o
   5  10   6       26.49       22.15      6.89 o
   6  10   6       40.09       38.06      9.68 o
  -5  11   6        0.65        0.81      1.59 o
  -4  11   6        0.05        4.22      3.41 o
  -3  11   6        0.34        5.44      4.23 o
  -2  11   6       10.52        3.64      2.19 o
  -1  11   6        0.18        1.24      1.63 o
   0  11   6        6.96        3.93      3.12 o
   1  11   6        0.22        0.45      1.74 o
   2  11   6        0.99        0.14      1.94 o
   3  11   6        1.81       -1.51      2.49 o
   4  11   6        3.12        3.43      3.73 o
  -2  12   6        4.27        0.20      2.94 o
  -1  12   6       12.47       15.50      5.53 o
   0  12   6       34.54       46.73     10.01 o
 -12   1   7       28.77       28.90      5.70 o
 -11   1   7       15.19       23.02      5.17 o
 -10   1   7       57.02       63.12     12.39 o
  -9   1   7       22.26       32.63      5.27 o
  -8   1   7      727.91      759.89     22.91 o
  -7   1   7     1164.80     1147.36     26.33 o
  -6   1   7      718.33      679.32     18.87 o
  -5   1   7       29.40       48.15      2.77 o
  -4   1   7      161.60      150.35      5.04 o
  -3   1   7      566.82      589.64      9.76 o
  -2   1   7     1098.25     1210.23     15.86 o
  -1   1   7     2432.21     2504.78     29.67 o
   0   1   7     3170.81     3352.20     20.25 o
   1   1   7      470.47      424.50      4.89 o
   2   1   7      990.46      955.53      8.42 o
   3   1   7      379.27      351.23      5.18 o
   4   1   7      674.94      617.21      8.16 o
   5   1   7     1317.15     1338.97     14.43 o
   6   1   7      135.30      135.60      4.91 o
   7   1   7      557.03      527.42     10.42 o
   8   1   7      236.24      233.79      8.87 o
   9   1   7       81.34       87.49      6.89 o
  10   1   7       17.32       24.19      4.03 o
  11   1   7       10.90       13.55      3.20 o
 -12   2   7        3.36        2.95      5.23 o
 -11   2   7        0.58        0.11      1.52 o
 -10   2   7        0.00        0.82      1.61 o
  -9   2   7      158.24      157.15     11.27 o
  -8   2   7       79.31       77.49      7.65 o
  -7   2   7        1.82        1.55      1.83 o
  -6   2   7        0.02       -0.26      1.23 o
  -5   2   7       20.46       19.69      3.07 o
  -4   2   7      264.48      319.93     11.12 o
  -3   2   7      126.97      145.50      3.25 o
  -2   2   7     1338.49     1426.64     17.47 o
  -1   2   7       16.64       29.87      1.38 o
   0   2   7       59.49       53.86      2.00 o
   1   2   7       62.60       67.15      5.07 o
   2   2   7      501.62      566.86     17.99 o
   3   2   7        1.00        0.73      0.34 o
   4   2   7      142.22      147.16      4.86 o
   5   2   7       79.89       73.01      3.27 o
   6   2   7       18.43       19.37      2.30 o
   7   2   7        3.08        4.16      1.23 o
   8   2   7       40.61       40.90      4.79 o
   9   2   7        4.57        3.81      1.63 o
  10   2   7        5.47        9.73      2.67 o
 -12   3   7       15.19       25.69      5.67 o
 -11   3   7       11.20       16.92      5.94 o
 -10   3   7       38.98       37.40      5.92 o
  -9   3   7       61.56       59.63      7.00 o
  -8   3   7       66.50       70.39      7.15 o
  -7   3   7      631.40      598.21     19.48 o
  -6   3   7      732.70      686.77     19.73 o
  -5   3   7      314.74      331.62     12.67 o
  -4   3   7     2022.67     2075.15     39.61 o
  -3   3   7      589.95      571.74     18.81 o
  -2   3   7     2338.14     2326.58     18.78 o
  -1   3   7     1773.26     1717.55     13.17 o
   0   3   7        5.53        6.62      0.90 o
   1   3   7     1304.04     1330.89     28.83 o
   2   3   7      801.69      710.00     22.18 o
   3   3   7      741.27      692.83     23.26 o
   4   3   7      784.20      738.60     25.54 o
   5   3   7      493.37      485.54     14.52 o
   6   3   7      497.16      488.53     11.76 o
   7   3   7      381.81      382.15     14.38 o
   8   3   7      101.55      105.52      7.91 o
   9   3   7       19.84       16.32      3.20 o
  10   3   7        8.39        9.41      2.77 o
 -12   4   7        0.00        0.64      2.73 o
 -11   4   7        1.92        1.91      2.82 o
 -10   4   7        8.05        8.19      2.42 o
  -9   4   7       36.58       44.12      6.14 o
  -8   4   7        0.02       -0.72      1.92 o
  -7   4   7       33.51       28.82      6.31 o
  -6   4   7      279.95      232.14     16.12 o
  -5   4   7       16.13       15.27      3.94 o
  -4   4   7      270.96      279.22     14.97 o
  -3   4   7      615.14      589.16     19.78 o
  -2   4   7     1021.97     1098.84      7.16 o
  -1   4   7      198.63      158.71      7.61 o
   0   4   7      141.60      145.28      5.11 o
   1   4   7        5.54        8.36      2.36 o
   2   4   7        0.71       -1.66      1.82 o
   3   4   7       52.01       62.35      7.41 o
   4   4   7       79.05       79.33      8.87 o
   5   4   7       31.54       28.83      5.60 o
   6   4   7       51.46       39.58      6.87 o
   7   4   7        1.38        3.24      2.50 o
   8   4   7        0.82        0.20      1.45 o
   9   4   7        8.12       15.09      5.17 o
  10   4   7        0.27        0.72      2.09 o
 -11   5   7       10.46       17.83      6.16 o
 -10   5   7       76.08       86.98     13.09 o
  -9   5   7       71.85       83.27     12.18 o
  -8   5   7       87.02      100.02     12.74 o
  -7   5   7      152.12      162.97     14.81 o
  -6   5   7        3.30        0.01      1.50 o
  -5   5   7       14.93       12.33      3.73 o
  -4   5   7      336.62      304.68     16.43 o
  -3   5   7      412.72      398.81     17.06 o
  -2   5   7      860.94      843.19     16.83 o
  -1   5   7     1628.58     1545.52     21.11 o
   0   5   7     2464.22     2471.36     21.00 o
   1   5   7     2137.95     2040.55     17.41 o
   2   5   7     1145.33     1084.53     32.27 o
   3   5   7       34.28       30.95      5.88 o
   4   5   7       32.79       33.87      6.48 o
   5   5   7       32.06       30.77      6.40 o
   6   5   7       21.56       22.70      5.48 o
   7   5   7       84.78       67.43     10.28 o
   8   5   7      112.26      113.87     13.94 o
   9   5   7       30.56       26.55      6.95 o
 -11   6   7        0.04        1.62      3.06 o
 -10   6   7        1.13       -3.81      3.81 o
  -9   6   7       25.16       21.42      6.47 o
  -8   6   7       22.88       22.50      5.75 o
  -7   6   7       20.83       21.29      5.65 o
  -6   6   7       22.39       20.84      5.13 o
  -5   6   7        6.02       16.12      4.32 o
  -4   6   7        0.04       -0.57      1.01 o
  -3   6   7        7.68       11.52      3.07 o
  -2   6   7       11.31       12.82      2.99 o
  -1   6   7      319.68      295.17      9.83 o
   0   6   7        0.60        1.26      0.73 o
   1   6   7       40.98       44.43      3.23 o
   2   6   7      234.94      223.41     15.78 o
   3   6   7       95.51       96.97     10.74 o
   4   6   7       52.14       59.38      8.93 o
   5   6   7        1.20        2.09      1.81 o
   6   6   7       15.01       12.64      4.42 o
   7   6   7        6.07        9.50      4.13 o
   8   6   7        6.28        2.12      2.95 o
   9   6   7        3.82        3.48      3.17 o
 -10   7   7       15.63       18.92      6.45 o
  -9   7   7       27.16       37.19      8.83 o
  -8   7   7       19.89       23.06      7.08 o
  -7   7   7       65.72       72.32     10.87 o
  -6   7   7       25.10       25.37      6.04 o
  -5   7   7      252.20      228.35     16.64 o
  -4   7   7      511.56      535.95     23.86 o
  -3   7   7      731.64      755.34     18.76 o
  -2   7   7        3.09        0.84      1.18 o
  -1   7   7      135.07      140.99      6.29 o
   0   7   7      241.74      275.31      8.46 o
   1   7   7      198.09      230.68     16.92 o
   2   7   7      257.64      221.12     16.96 o
   3   7   7       53.63       63.80      9.38 o
   4   7   7      253.38      248.03     19.35 o
   5   7   7      262.08      270.73     20.80 o
   6   7   7       37.27       35.39      7.74 o
   7   7   7       49.58       68.27     11.27 o
   8   7   7       63.70       65.47     11.52 o
  -9   8   7        3.04        4.55      3.68 o
  -8   8   7        3.85        2.97      3.48 o
  -7   8   7       17.85       27.69      7.12 o
  -6   8   7        2.03        2.65      2.37 o
  -5   8   7        3.15        1.93      2.14 o
  -4   8   7      130.24      144.27     13.40 o
  -3   8   7      108.31       98.70      7.11 o
  -2   8   7       30.02       30.73      3.23 o
  -1   8   7      151.31      152.32      6.97 o
   0   8   7        0.33        1.12      3.06 o
   1   8   7      126.98      131.05     13.44 o
   2   8   7       22.78       19.53      5.86 o
   3   8   7       12.63       15.11      4.90 o
   4   8   7        0.64        6.06      3.93 o
   5   8   7        2.66        2.55      3.01 o
   6   8   7        1.69       -3.46      3.46 o
   7   8   7       13.61       14.86      5.41 o
   8   8   7        0.69       -2.65      2.86 o
  -8   9   7        0.48        1.07      1.90 o
  -7   9   7       20.66       29.19      7.57 o
  -6   9   7       13.37       27.23      6.35 o
  -5   9   7       33.68       33.34      4.74 o
  -4   9   7       63.69       59.37      5.98 o
  -3   9   7       30.45       25.10      3.26 o
  -2   9   7      154.44      158.28      7.78 o
  -1   9   7      299.06      298.87     13.25 o
   0   9   7      194.07      197.24     17.35 o
   1   9   7      216.07      222.84     18.82 o
   2   9   7      116.27      125.35     14.65 o
   3   9   7       47.51       48.72      9.49 o
   4   9   7       74.93       66.41     11.03 o
   5   9   7       21.13       27.24      7.68 o
   6   9   7       39.33       44.39      9.63 o
   7   9   7        2.66        1.03      2.65 o
  -7  10   7        6.76        3.71      3.55 o
  -6  10   7        0.17       -1.54      2.48 o
  -5  10   7        0.81        0.80      1.10 o
  -4  10   7        0.46        3.90      2.23 o
  -3  10   7        0.03        7.59      4.13 o
  -2  10   7        0.77        0.37      2.12 o
  -1  10   7       10.78        6.64      3.40 o
   0  10   7        0.17        0.53      2.74 o
   1  10   7        1.33        2.13      2.04 o
   2  10   7        0.56       -3.26      3.26 o
   3  10   7        6.93        7.36      3.72 o
   4  10   7        3.31        5.15      4.16 o
   5  10   7        1.35        6.25      4.67 o
  -5  11   7       46.06       41.91      8.55 o
  -4  11   7       18.83       13.98      5.32 o
  -3  11   7       13.11       15.23      5.33 o
  -2  11   7       16.51       15.96      5.54 o
  -1  11   7       67.06       64.19     11.21 o
   0  11   7       14.20       22.20      7.16 o
   1  11   7       22.92       22.25      6.35 o
   2  11   7       23.44       22.18      7.25 o
   3  11   7       21.83       20.28      7.11 o
 -12   0   8       22.05       28.24      8.09 o
 -11   0   8        5.35        5.23      3.66 o
 -10   0   8        0.76        1.98      2.82 o
  -9   0   8       18.30       19.67      5.71 o
  -8   0   8      293.07      302.19     20.41 o
  -7   0   8       35.22       39.92      6.90 o
  -6   0   8      347.99      364.01      9.06 o
  -5   0   8      351.98      305.06     11.95 o
  -4   0   8     2273.43     2377.97     43.42 o
  -3   0   8      653.88      774.59     22.72 o
  -2   0   8     1899.71     2035.79     34.16 o
  -1   0   8     1633.26     1664.00     27.32 o
   0   0   8     1835.18     1879.56     21.06 o
   1   0   8      597.09      611.73      9.19 o
   2   0   8     4912.90     4821.75     27.34 o
   3   0   8     1220.61     1201.11     14.48 o
   4   0   8      780.32      754.60     12.26 o
   5   0   8      705.83      734.64     12.93 o
   6   0   8       42.13       56.27      3.74 o
   7   0   8      781.30      793.25     26.87 o
   8   0   8       75.36       80.09      9.09 o
   9   0   8       26.74       23.27      5.33 o
  10   0   8        0.65       -2.36      2.36 o
 -12   1   8        0.14        0.81      1.65 o
 -11   1   8        6.98       11.70      4.06 o
 -10   1   8        3.72        4.17      2.52 o
  -9   1   8       95.35       92.83      8.66 o
  -8   1   8        3.00        3.57      2.17 o
  -7   1   8        0.11        1.14      1.44 o
  -6   1   8       31.56       32.54      4.31 o
  -5   1   8      237.11      248.02      6.90 o
  -4   1   8       68.60       59.69      3.37 o
  -3   1   8      539.13      589.70     10.40 o
  -2   1   8      465.37      501.23     14.24 o
  -1   1   8       61.27       54.79      2.45 o
   0   1   8      307.74      319.93      6.92 o
   1   1   8      436.29      460.71      6.35 o
   2   1   8      184.28      179.83      3.88 o
   3   1   8       11.05       11.06      0.95 o
   4   1   8      362.00      368.71      5.96 o
   5   1   8       14.20       13.05      1.20 o
   6   1   8      378.24      359.48      8.44 o
   7   1   8       10.26        8.42      1.38 o
   8   1   8        1.36        3.12      1.51 o
   9   1   8        3.48        2.98      4.11 o
  10   1   8       31.38       38.52      4.97 o
 -12   2   8        3.32        0.62      1.81 o
 -11   2   8        3.04        3.94      1.87 o
 -10   2   8       24.84       35.09      5.84 o
  -9   2   8      169.30      172.05     11.88 o
  -8   2   8      188.56      170.84     11.08 o
  -7   2   8     1128.57     1142.33     26.82 o
  -6   2   8      471.15      434.78     15.55 o
  -5   2   8      214.80      204.46      9.97 o
  -4   2   8      642.79      608.92     23.78 o
  -3   2   8       22.33       18.04      1.23 o
  -2   2   8     1327.50     1416.54     14.11 o
  -1   2   8     1419.46     1338.60     10.00 o
   0   2   8      224.71      190.77      5.28 o
   1   2   8     1367.71     1361.65      9.97 o
   2   2   8     1569.47     1548.57     29.12 o
   3   2   8      131.63      126.02      6.43 o
   4   2   8      104.97       94.80      3.64 o
   5   2   8       10.37       13.22      1.91 o
   6   2   8      413.03      433.64     11.11 o
   7   2   8      598.45      570.95     13.35 o
   8   2   8      308.08      276.95     13.96 o
   9   2   8       94.64       94.22      9.87 o
  10   2   8       52.88       64.25      8.37 o
 -12   3   8        2.39        2.67      4.88 o
 -11   3   8        4.87        3.51      6.46 o
 -10   3   8       38.31       39.10      5.99 o
  -9   3   8       11.10       13.48      3.52 o
  -8   3   8       42.68       37.43      8.36 o
  -7   3   8      184.00      171.89     13.06 o
  -6   3   8       47.61       51.91      5.44 o
  -5   3   8        4.73        5.49      2.92 o
  -4   3   8       93.93       95.75      8.82 o
  -3   3   8       62.61       66.15      6.56 o
  -2   3   8        0.04        3.58      0.84 o
  -1   3   8       22.54       24.58      1.70 o
   0   3   8      113.79      108.57      2.73 o
   1   3   8       42.80       23.02      3.99 o
   2   3   8        0.45        0.22      0.77 o
   3   3   8        0.01        0.55      1.48 o
   4   3   8       15.16       13.72      3.33 o
   5   3   8       29.81       32.02      5.61 o
   6   3   8        0.81       -0.14      0.95 o
   7   3   8        0.13       -0.88      1.51 o
   8   3   8        3.55        0.77      1.02 o
   9   3   8        0.17        0.91      1.34 o
  10   3   8        7.84       18.60      5.75 o
 -11   4   8       16.13       14.29      3.84 o
 -10   4   8       89.27       85.24      9.02 o
  -9   4   8       25.30       22.66      4.55 o
  -8   4   8       70.11       67.67      7.32 o
  -7   4   8      216.37      197.83     16.09 o
  -6   4   8      293.29      313.68     18.99 o
  -5   4   8      217.64      212.48     14.35 o
  -4   4   8      328.29      299.58     15.93 o
  -3   4   8      162.78      153.98     10.26 o
  -2   4   8     1594.33     1600.80     10.45 o
  -1   4   8      764.10      777.85      9.70 o
   0   4   8     1068.27     1068.65     35.99 o
   1   4   8      740.51      768.28     24.93 o
   2   4   8      923.14      928.56     28.37 o
   3   4   8      831.97      817.74     27.88 o
   4   4   8       53.83       55.80      7.70 o
   5   4   8      231.74      227.95     16.39 o
   6   4   8       72.59       72.75      9.73 o
   7   4   8       56.71       58.45      9.14 o
   8   4   8       28.19       36.68      7.45 o
   9   4   8       13.67       13.39      4.92 o
  10   4   8       34.30       25.18      7.10 o
 -11   5   8        0.09        0.72      2.52 o
 -10   5   8        0.16        7.16      4.46 o
  -9   5   8       10.80       11.12      4.99 o
  -8   5   8       41.08       30.38      7.37 o
  -7   5   8      209.06      214.40     17.33 o
  -6   5   8       24.03       17.40      4.46 o
  -5   5   8       25.82       21.76      4.70 o
  -4   5   8        5.76        5.17      2.64 o
  -3   5   8       12.04        7.15      0.86 o
  -2   5   8       81.96       76.10      3.94 o
  -1   5   8      184.76      172.96      8.76 o
   0   5   8      212.67      237.18      6.46 o
   1   5   8       19.33       10.67      3.11 o
   2   5   8       63.10       56.01      7.51 o
   3   5   8       57.33       60.90      8.19 o
   4   5   8       28.24       26.80      5.94 o
   5   5   8      135.89      118.56     12.56 o
   6   5   8      103.86      112.73     12.63 o
   7   5   8       21.56       32.55      7.38 o
   8   5   8        1.35        3.25      3.38 o
   9   5   8        6.41        5.75      3.57 o
 -11   6   8       12.62       14.73      6.98 o
 -10   6   8       15.17       19.63      6.65 o
  -9   6   8       49.07       51.66      9.90 o
  -8   6   8       59.26       82.31     11.98 o
  -7   6   8      104.01      122.20     13.45 o
  -6   6   8       62.76       81.42     10.19 o
  -5   6   8      408.10      388.07     20.89 o
  -4   6   8      218.48      206.14     14.23 o
  -3   6   8       93.83       93.59      6.42 o
  -2   6   8        5.10        5.97      2.36 o
  -1   6   8     1203.97     1201.09     20.09 o
   0   6   8      340.59      343.65      8.56 o
   1   6   8      393.38      380.94     20.58 o
   2   6   8      416.17      406.16     21.74 o
   3   6   8       83.30      109.87     11.90 o
   4   6   8      719.54      724.89     31.44 o
   5   6   8      182.40      194.22     17.04 o
   6   6   8       40.85       44.05      8.83 o
   7   6   8       59.64       69.75     11.11 o
   8   6   8       34.74       42.39      9.02 o
   9   6   8       24.67       17.59      5.89 o
 -10   7   8        0.20        0.04      2.35 o
  -9   7   8       17.30       17.45      5.62 o
  -8   7   8        4.49        8.36      5.16 o
  -7   7   8        5.02        5.20      3.26 o
  -6   7   8        0.61        3.44      3.15 o
  -5   7   8        0.02       -2.03      2.03 o
  -4   7   8       21.74       17.15      4.58 o
  -3   7   8       85.63       78.88      8.48 o
  -2   7   8        5.79        5.01      1.74 o
  -1   7   8      150.87      146.35      6.45 o
   0   7   8        0.26        0.67      0.85 o
   1   7   8        9.02        7.28      3.06 o
   2   7   8        6.86        5.48      2.82 o
   3   7   8       77.05       74.39     10.19 o
   4   7   8       12.43       13.15      5.06 o
   5   7   8        8.64        8.16      3.55 o
   6   7   8       21.52       26.07      7.10 o
   7   7   8        5.94        5.44      3.65 o
   8   7   8        2.95        5.61      4.63 o
  -9   8   8       29.75       40.46      9.19 o
  -8   8   8       27.12       18.01      5.95 o
  -7   8   8       36.09       34.30      7.70 o
  -6   8   8       12.16       16.66      5.25 o
  -5   8   8       94.30       79.53     10.36 o
  -4   8   8       87.74       78.54      6.72 o
  -3   8   8        2.30        0.76      1.29 o
  -2   8   8       55.24       68.94      4.86 o
  -1   8   8      395.90      428.46     15.67 o
   0   8   8      338.30      347.00     16.75 o
   1   8   8      332.08      308.20     21.18 o
   2   8   8       93.55       87.06     11.58 o
   3   8   8       63.25       78.96     11.39 o
   4   8   8       81.83       91.13     12.66 o
   5   8   8       91.76      101.62     13.69 o
   6   8   8       21.80       12.85      4.96 o
   7   8   8       17.01       22.40      7.09 o
  -8   9   8        2.72        8.68      4.43 o
  -7   9   8        0.80       -1.17      1.72 o
  -6   9   8        9.11        8.52      3.31 o
  -5   9   8       14.63       12.65      6.22 o
  -4   9   8        6.29        4.26      1.86 o
  -3   9   8        6.28        1.85      2.27 o
  -2   9   8        6.57        7.65      2.45 o
  -1   9   8        3.62        2.50      1.74 o
   0   9   8       12.68        9.29      3.91 o
   1   9   8       31.74       43.81      8.61 o
   2   9   8       12.32       19.19      6.09 o
   3   9   8        1.66        2.33      3.27 o
   4   9   8        2.02        3.94      3.06 o
   5   9   8       11.51       15.05      5.72 o
   6   9   8        2.65        3.72      2.66 o
  -7  10   8       19.38       24.85      7.31 o
  -6  10   8       10.79       16.70      3.85 o
  -5  10   8       72.40       81.13      6.45 o
  -4  10   8       79.26       81.13      7.60 o
  -3  10   8       55.48       54.68      6.23 o
  -2  10   8       30.16       33.68      5.03 o
  -1  10   8       57.27       48.77      5.94 o
   0  10   8       19.12       17.94      5.88 o
   1  10   8      103.45       87.44     12.97 o
   2  10   8       58.36       61.90     11.25 o
   3  10   8       53.71       54.54     10.57 o
   4  10   8       46.71       48.47     10.10 o
   5  10   8       45.35       67.78     12.64 o
  -5  11   8        0.04        3.92      3.77 o
  -4  11   8        0.07        5.05      3.80 o
  -3  11   8       13.47       14.60      5.23 o
  -2  11   8        3.72        6.69      4.01 o
  -1  11   8        2.18        2.63      2.03 o
   0  11   8        1.77        0.86      3.27 o
   1  11   8        1.39        0.12      2.35 o
   2  11   8        0.01       -0.33      1.63 o
   3  11   8        0.02       -4.33      4.33 o
 -12   1   9        7.99        1.09      1.74 o
 -11   1   9       56.63       55.62      7.78 o
 -10   1   9       16.67       15.05      4.57 o
  -9   1   9       24.17       31.83      5.85 o
  -8   1   9       12.78       13.17      3.30 o
  -7   1   9      147.96      142.14      9.68 o
  -6   1   9      350.20      356.89      8.66 o
  -5   1   9      321.64      330.49      8.50 o
  -4   1   9     1172.25     1187.54     21.11 o
  -3   1   9      416.91      369.48      8.66 o
  -2   1   9     1188.87     1149.47     12.59 o
  -1   1   9     1277.67     1344.54     15.23 o
   0   1   9     2438.20     2468.23     22.09 o
   1   1   9     3128.17     3126.53     17.81 o
   2   1   9     2238.87     2141.14     14.30 o
   3   1   9       71.20       70.68      2.54 o
   4   1   9      290.90      279.05      5.40 o
   5   1   9       26.84       27.03      2.03 o
   6   1   9      113.18      135.29      5.41 o
   7   1   9      235.65      244.94      7.59 o
   8   1   9       65.34       68.36      7.52 o
   9   1   9       67.06       64.06      6.23 o
  10   1   9       38.60       36.95      5.59 o
 -12   2   9        3.90       -2.22      2.46 o
 -11   2   9        4.82        0.66      2.23 o
 -10   2   9        0.00       -2.72      2.72 o
  -9   2   9       26.40       31.30      7.70 o
  -8   2   9       60.19       57.84     10.01 o
  -7   2   9        9.73       14.73      3.64 o
  -6   2   9        6.46        5.69      1.88 o
  -5   2   9      118.59      127.23      8.01 o
  -4   2   9       64.28       66.21      3.90 o
  -3   2   9      247.79      297.69      9.10 o
  -2   2   9      410.44      448.38      7.57 o
  -1   2   9       89.19      109.09      3.07 o
   0   2   9       38.33       30.73      2.28 o
   1   2   9      474.91      511.59      5.18 o
   2   2   9       74.60       74.67      3.82 o
   3   2   9       15.40       16.59      2.31 o
   4   2   9        9.04       12.33      1.52 o
   5   2   9        6.61        8.91      1.47 o
   6   2   9      213.29      212.00      6.89 o
   7   2   9        1.19        1.97      1.04 o
   8   2   9        0.39        0.65      1.11 o
   9   2   9        8.60       11.46      2.90 o
  10   2   9        0.78        2.71      3.18 o
 -12   3   9        8.72       11.33      4.05 o
 -11   3   9       18.56       10.19      3.38 o
 -10   3   9       55.99       56.71      7.40 o
  -9   3   9        2.53        3.68      4.93 o
  -8   3   9       43.76       51.49      6.38 o
  -7   3   9      632.83      644.06     20.87 o
  -6   3   9      163.73      165.62     10.11 o
  -5   3   9      603.50      646.82     24.95 o
  -4   3   9      826.11      820.76     25.82 o
  -3   3   9      369.26      406.65     16.43 o
  -2   3   9      914.00      948.47     12.11 o
  -1   3   9      137.55      190.40      5.07 o
   0   3   9       61.84       54.55      2.53 o
   1   3   9      648.35      626.67     12.72 o
   2   3   9     1272.17     1248.11     31.00 o
   3   3   9      214.52      219.95     13.74 o
   4   3   9      146.77      170.11     12.72 o
   5   3   9      569.60      598.85     25.02 o
   6   3   9      214.95      234.96      8.77 o
   7   3   9      105.96      117.25      8.32 o
   8   3   9       68.35       60.44      6.26 o
   9   3   9       20.67       28.81      6.09 o
  10   3   9       60.50       69.34     12.46 o
 -11   4   9        0.63        2.43      2.00 o
 -10   4   9        0.89        1.81      2.55 o
  -9   4   9        8.03       10.44      3.00 o
  -8   4   9        0.27        1.59      2.67 o
  -7   4   9       17.85       20.65      5.26 o
  -6   4   9       69.04       65.77      8.89 o
  -5   4   9      206.50      188.07     13.92 o
  -4   4   9      272.83      246.81     14.63 o
  -3   4   9      367.72      372.00      8.61 o
  -2   4   9      145.38      140.71      5.66 o
  -1   4   9        0.70        0.14      0.30 o
   0   4   9      291.93      291.30      7.16 o
   1   4   9       10.16        9.27      2.68 o
   2   4   9      116.83      133.49     11.08 o
   3   4   9      996.17      990.78     31.36 o
   4   4   9       33.70       34.33      6.17 o
   5   4   9       15.33       15.34      4.55 o
   6   4   9       95.47      102.27     11.68 o
   7   4   9       23.26       17.06      5.10 o
   8   4   9        6.98        4.92      2.86 o
   9   4   9        1.25        4.35      2.87 o
 -11   5   9        7.88       15.91      6.04 o
 -10   5   9       46.44       45.08     10.03 o
  -9   5   9       79.22       83.58     12.20 o
  -8   5   9      128.92      133.71     14.51 o
  -7   5   9      251.85      268.52     19.45 o
  -6   5   9       47.58       63.07      8.76 o
  -5   5   9       10.88       11.22      3.20 o
  -4   5   9       91.13       95.74      9.33 o
  -3   5   9      142.90      148.07      7.78 o
  -2   5   9      238.61      246.70      5.40 o
  -1   5   9      758.11      780.12     15.17 o
   0   5   9      266.97      282.84      6.86 o
   1   5   9     1454.90     1491.56     38.77 o
   2   5   9     1004.14      971.87     31.98 o
   3   5   9      263.05      282.61     18.08 o
   4   5   9      272.21      280.44     18.65 o
   5   5   9       55.82       41.79      7.64 o
   6   5   9       29.24       36.94      7.21 o
   7   5   9      112.06      114.71     13.57 o
   8   5   9       59.39       54.59     10.06 o
   9   5   9       36.75       30.18      7.71 o
 -10   6   9        0.01        3.29      3.32 o
  -9   6   9       14.98       12.95      4.91 o
  -8   6   9       47.78       41.35      8.35 o
  -7   6   9       21.55       23.87      6.20 o
  -6   6   9        2.64        4.62      3.26 o
  -5   6   9       68.99       66.67      8.89 o
  -4   6   9       20.23       23.28      4.78 o
  -3   6   9        0.06        1.78      2.33 o
  -2   6   9      263.37      246.95      9.93 o
  -1   6   9       60.34       62.87      6.06 o
   0   6   9       56.60       82.26      6.61 o
   1   6   9      156.77      147.79     13.19 o
   2   6   9       40.14       41.58      7.18 o
   3   6   9        0.92        0.13      2.46 o
   4   6   9        8.18       10.01      3.93 o
   5   6   9       10.84        9.27      3.57 o
   6   6   9        0.74        3.32      2.68 o
   7   6   9        1.93        2.04      2.45 o
   8   6   9        0.11        1.36      1.86 o
 -10   7   9       24.21       24.37      8.00 o
  -9   7   9       46.21       46.49      9.70 o
  -8   7   9       66.82       75.35     11.77 o
  -7   7   9       62.49       64.76     10.23 o
  -6   7   9      155.46      162.17     15.24 o
  -5   7   9      223.11      217.97     16.45 o
  -4   7   9      286.75      271.13     13.66 o
  -3   7   9      150.70      149.50      8.62 o
  -2   7   9       92.03       90.35      6.29 o
  -1   7   9      120.89      118.45      8.03 o
   0   7   9        2.44        1.59      1.11 o
   1   7   9       51.13       65.62      9.32 o
   2   7   9       72.11       69.95     10.06 o
   3   7   9      283.76      277.10     20.51 o
   4   7   9      431.92      429.69     26.20 o
   5   7   9      122.74      110.29     13.81 o
   6   7   9       58.92       55.88      9.98 o
   7   7   9       69.32       66.81     11.48 o
   8   7   9       37.78       36.83      8.84 o
  -9   8   9        6.65       10.75      4.73 o
  -8   8   9        1.95        0.35      2.79 o
  -7   8   9       11.35        8.51      4.21 o
  -6   8   9        6.30        7.52      3.92 o
  -5   8   9        9.50        9.30      2.75 o
  -4   8   9       13.66       15.54      2.93 o
  -3   8   9        2.97        3.81      1.63 o
  -2   8   9      112.49      108.49      8.10 o
  -1   8   9      107.80      117.55      8.44 o
   0   8   9        7.45        6.09      2.10 o
   1   8   9        4.02        6.92      2.88 o
   2   8   9        9.11        5.46      3.39 o
   3   8   9        1.64        3.67      4.14 o
   4   8   9        5.94        9.59      4.62 o
   5   8   9       21.91       18.73      6.25 o
   6   8   9        6.16        5.20      3.33 o
   7   8   9        0.25       -2.37      3.50 o
  -8   9   9        9.27        5.92      4.40 o
  -7   9   9       42.05       39.41      8.71 o
  -6   9   9       16.12       23.11      4.25 o
  -5   9   9       61.13       56.21     10.36 o
  -4   9   9        6.04       -0.40      1.55 o
  -3   9   9       39.25       46.90      9.61 o
  -2   9   9       92.85       93.26     13.49 o
  -1   9   9      167.39      170.63     10.63 o
   0   9   9       86.97       90.44     12.47 o
   1   9   9      177.33      205.50     18.95 o
   2   9   9       93.90      111.73     14.38 o
   3   9   9      111.26      133.74     15.94 o
   4   9   9       57.42       51.94     10.00 o
   5   9   9       67.40       68.81     12.14 o
   6   9   9        1.78       -0.02      1.89 o
  -6  10   9        1.79        0.29      1.71 o
  -5  10   9        8.27       10.42      3.00 o
  -4  10   9        3.05        3.98      2.20 o
  -3  10   9        1.78        1.58      1.43 o
  -2  10   9        0.08       -0.15      1.71 o
  -1  10   9        5.95        6.91      4.36 o
   0  10   9        1.54        4.52      3.63 o
   1  10   9        1.04       -3.15      3.15 o
   2  10   9        4.66        4.21      3.27 o
   3  10   9       17.01       17.18      6.40 o
   4  10   9        9.26        7.80      4.45 o
  -4  11   9       24.72       26.06      7.25 o
  -3  11   9       10.06       16.34      6.02 o
  -2  11   9       47.65       41.85      9.41 o
  -1  11   9       65.82       82.97     13.22 o
   0  11   9       21.86       23.77      6.69 o
   1  11   9       11.34       12.81      5.69 o
   2  11   9        2.80        5.57      4.81 o
 -12   0  10        8.12        6.44      4.26 o
 -11   0  10       19.97        8.93      4.53 o
 -10   0  10        2.92       -1.23      2.56 o
  -9   0  10      369.77      346.50     24.38 o
  -8   0  10       58.38       42.66      7.90 o
  -7   0  10      221.72      236.38     17.85 o
  -6   0  10      131.77      138.37      6.66 o
  -5   0  10       40.37       44.08      3.79 o
  -4   0  10     2395.94     2522.38     34.27 o
  -3   0  10      851.12      859.27     16.53 o
  -2   0  10     1649.50     1699.30     22.07 o
  -1   0  10      639.73      571.55     12.89 o
   0   0  10       59.80      108.43      5.77 o
   1   0  10     1242.28     1183.46     14.36 o
   2   0  10     3035.19     3247.21     35.68 o
   3   0  10      997.19     1010.01     14.50 o
   4   0  10     1139.95     1147.65     16.42 o
   5   0  10      168.03      175.51      6.72 o
   6   0  10      114.29      110.99      7.07 o
   7   0  10       32.91       36.34      6.06 o
   8   0  10       14.99       20.06      4.77 o
   9   0  10        0.80        2.44      1.55 o
  10   0  10       13.24       21.29      5.53 o
 -12   1  10        1.01       -0.48      3.02 o
 -11   1  10        1.13        2.24      6.17 o
 -10   1  10       10.09        7.68      2.82 o
  -9   1  10        1.25        1.30      5.17 o
  -8   1  10       14.61       14.78      3.45 o
  -7   1  10        4.80        4.49      2.30 o
  -6   1  10       40.61       47.74      3.38 o
  -5   1  10       16.77       15.81      2.92 o
  -4   1  10      138.80      151.41      9.04 o
  -3   1  10       66.40       61.65      4.35 o
  -2   1  10      108.37      111.34      5.42 o
  -1   1  10      158.20      169.72      5.71 o
   0   1  10       27.01       34.59      2.52 o
   1   1  10       89.90       94.22      3.32 o
   2   1  10        1.85        4.07      0.71 o
   3   1  10       41.36       38.33      1.93 o
   4   1  10       16.14       16.08      1.57 o
   5   1  10      119.52      111.57      4.36 o
   6   1  10       27.48       25.73      2.42 o
   7   1  10        5.06        5.32      1.40 o
   8   1  10        2.43        4.60      1.51 o
   9   1  10       10.02       13.02      2.88 o
  10   1  10        1.76        8.82      2.90 o
 -12   2  10        1.37        0.47      1.70 o
 -11   2  10        4.53        2.28      2.69 o
 -10   2  10       22.61       27.22      5.35 o
  -9   2  10       55.42       61.30     12.30 o
  -8   2  10      456.46      466.67     19.09 o
  -7   2  10      286.82      287.22     13.99 o
  -6   2  10        6.81       12.53      3.26 o
  -5   2  10      278.56      281.17     12.22 o
  -4   2  10      792.05      771.91     20.83 o
  -3   2  10      951.66      974.60     24.99 o
  -2   2  10      793.24      819.03     10.77 o
  -1   2  10       13.52        8.24      1.16 o
   0   2  10      510.20      458.02      9.33 o
   1   2  10      670.35      612.31      7.58 o
   2   2  10     1304.63     1252.18     16.52 o
   3   2  10      577.81      579.77     11.80 o
   4   2  10      137.62      131.57      5.15 o
   5   2  10      151.17      142.39      5.60 o
   6   2  10       34.21       30.98      5.30 o
   7   2  10      235.92      230.06      7.82 o
   8   2  10      128.94      138.18      9.21 o
   9   2  10       68.27       65.10     12.50 o
 -12   3  10        0.02       -2.54      2.54 o
 -11   3  10        5.55        3.34      8.36 o
 -10   3  10        2.89       -0.02      2.99 o
  -9   3  10       18.17       18.57      3.85 o
  -8   3  10       38.32       37.22      5.56 o
  -7   3  10        1.09        2.12      1.42 o
  -6   3  10        3.69        2.60      2.05 o
  -5   3  10      103.82      109.32     10.60 o
  -4   3  10       47.36       40.76      6.23 o
  -3   3  10       15.30       19.36      2.29 o
  -2   3  10      410.15      392.55      8.28 o
  -1   3  10       76.95       66.04      3.14 o
   0   3  10       76.50       65.25      4.12 o
   1   3  10        6.41        5.37      1.40 o
   2   3  10       32.69       40.79      3.63 o
   3   3  10       31.19       41.44      4.62 o
   4   3  10        4.38        7.59      2.90 o
   5   3  10       70.52       68.02      5.80 o
   6   3  10        1.37        0.83      2.39 o
   7   3  10       64.62       71.03     11.72 o
   8   3  10        1.01       -0.23      1.28 o
   9   3  10        9.28       10.74      4.39 o
 -11   4  10       30.08       28.88      8.28 o
 -10   4  10       11.89       11.61      3.63 o
  -9   4  10        5.18       12.93      5.11 o
  -8   4  10       38.26       45.58      8.46 o
  -7   4  10      108.62      120.93     12.78 o
  -6   4  10        6.03       20.39      5.43 o
  -5   4  10      336.64      332.08     18.57 o
  -4   4  10      296.81      283.10     15.79 o
  -3   4  10      370.14      371.80      9.75 o
  -2   4  10      274.14      299.85     10.17 o
  -1   4  10      323.14      316.14      6.81 o
   0   4  10      601.39      599.43      8.67 o
   1   4  10      683.50      689.29     25.07 o
   2   4  10      544.46      509.18     22.19 o
   3   4  10      176.45      179.49     13.61 o
   4   4  10      829.37      816.28     30.52 o
   5   4  10      267.76      229.48     16.87 o
   6   4  10      123.21      126.01      8.40 o
   7   4  10       60.66       61.23      9.66 o
   8   4  10       23.10       35.58      7.60 o
   9   4  10       17.22       40.41      7.84 o
 -11   5  10        0.09        1.85      2.90 o
 -10   5  10        0.13       10.73      5.52 o
  -9   5  10       24.06       30.96      7.69 o
  -8   5  10        5.30        3.32      2.45 o
  -7   5  10        4.93        4.72      2.83 o
  -6   5  10        0.80        3.76      2.18 o
  -5   5  10        3.89        6.81      3.14 o
  -4   5  10       24.62       17.59      3.85 o
  -3   5  10       33.47       35.09      3.84 o
  -2   5  10      393.44      392.54      7.24 o
  -1   5  10      503.66      465.97      8.42 o
   0   5  10       27.56       23.40      3.07 o
   1   5  10       10.10       16.04      4.04 o
   2   5  10       11.43       13.79      3.73 o
   3   5  10       29.81       39.30      6.97 o
   4   5  10       11.88        6.41      3.04 o
   5   5  10        3.05        6.07      3.27 o
   6   5  10       14.88       16.56      5.10 o
   7   5  10        0.33        4.49      2.82 o
   8   5  10        0.97       -0.15      1.39 o
 -10   6  10       29.57       44.77     10.10 o
  -9   6  10        1.96        8.31      5.35 o
  -8   6  10       29.28       30.95      7.36 o
  -7   6  10       96.72       95.05     12.12 o
  -6   6  10      376.88      367.51     22.33 o
  -5   6  10      550.84      583.30     26.10 o
  -4   6  10      388.73      411.88     14.69 o
  -3   6  10       25.86       23.66      3.32 o
  -2   6  10       74.14       68.11     13.41 o
  -1   6  10      404.56      414.91      9.94 o
   0   6  10      103.88      100.88      7.38 o
   1   6  10      202.40      196.13     15.51 o
   2   6  10        3.50        6.59      2.36 o
   3   6  10      269.01      271.76     19.26 o
   4   6  10      251.63      235.47     18.79 o
   5   6  10      190.90      187.24     17.15 o
   6   6  10       82.04       76.90     11.43 o
   7   6  10       62.83       62.35     10.70 o
   8   6  10       15.45        8.60      4.35 o
 -10   7  10        7.68        8.33      4.08 o
  -9   7  10        5.90        8.82      5.04 o
  -8   7  10        2.83        2.21      3.08 o
  -7   7  10        0.28        1.48      2.15 o
  -6   7  10        0.76        6.15      3.54 o
  -5   7  10       32.88       34.53      6.89 o
  -4   7  10        9.62        6.07      5.74 o
  -3   7  10       11.73       10.14      2.37 o
  -2   7  10       22.09       28.98      5.71 o
  -1   7  10        0.06        0.21      2.46 o
   0   7  10       12.46       10.60      2.47 o
   1   7  10        5.78        7.22      3.17 o
   2   7  10        0.42       -3.89      3.89 o
   3   7  10        1.97        1.35      2.22 o
   4   7  10        0.81        1.80      3.09 o
   5   7  10        4.07        2.55      1.72 o
   6   7  10       28.82       27.59      7.28 o
   7   7  10        1.43        3.82      3.53 o
  -9   8  10        1.95        0.32      1.92 o
  -8   8  10        5.49        7.41      4.04 o
  -7   8  10       55.57       47.87      9.47 o
  -6   8  10       88.79       82.90     11.46 o
  -5   8  10      165.43      172.81     10.73 o
  -4   8  10       94.92      113.34      8.32 o
  -3   8  10       11.68       10.41      2.98 o
  -2   8  10       66.16       67.95      6.67 o
  -1   8  10      377.78      377.66     15.55 o
   0   8  10      143.38      151.22     15.15 o
   1   8  10      121.40      109.27     13.13 o
   2   8  10       12.87       16.17      4.98 o
   3   8  10       17.04       14.06      4.98 o
   4   8  10      106.23      125.67     15.47 o
   5   8  10       75.05       63.64     11.44 o
   6   8  10       34.21       28.32      7.81 o
  -7   9  10        2.65        1.31      2.22 o
  -6   9  10        5.78        7.56      2.75 o
  -5   9  10       18.65       17.68      3.44 o
  -4   9  10        0.36       -2.32      2.47 o
  -3   9  10        4.75       11.17      2.84 o
  -2   9  10        3.21        3.58      1.61 o
  -1   9  10        0.30        3.42      3.37 o
   0   9  10        0.51       -0.28      2.19 o
   1   9  10       48.09       43.69      8.78 o
   2   9  10       22.41       21.10      6.68 o
   3   9  10        1.89        2.66      2.88 o
   4   9  10       13.82        7.28      4.96 o
   5   9  10        0.93        5.36      3.02 o
  -6  10  10       17.34       19.40      5.49 o
  -5  10  10       28.29       28.33      4.89 o
  -4  10  10       37.16       39.96      5.61 o
  -3  10  10       46.12       47.61      6.05 o
  -2  10  10       37.55       41.50      5.70 o
  -1  10  10       28.33       22.76      4.42 o
   0  10  10       61.22       63.11     10.97 o
   1  10  10       60.23       60.64     10.91 o
   2  10  10       23.16       11.27      5.15 o
   3  10  10       33.54       27.77      7.81 o
   4  10  10       35.05       38.90      9.50 o
  -3  11  10        4.42        4.68      3.51 o
  -2  11  10        1.57        5.82      3.87 o
  -1  11  10        1.20        1.71      2.76 o
   0  11  10        2.98       -2.97      4.57 o
   1  11  10        1.29        5.18      5.21 o
 -12   1  11        7.09        2.12      2.00 o
 -11   1  11       38.65       43.06      6.93 o
 -10   1  11       50.21       49.86      7.25 o
  -9   1  11       70.17       72.51      8.53 o
  -8   1  11       39.82       53.19      6.46 o
  -7   1  11      399.10      393.91     16.55 o
  -6   1  11      184.72      175.75      6.95 o
  -5   1  11      715.14      717.49     13.94 o
  -4   1  11       50.01       46.92      3.51 o
  -3   1  11       16.38       19.80      1.98 o
  -2   1  11      726.87      725.01     10.86 o
  -1   1  11      198.84      219.30      6.86 o
   0   1  11      291.04      312.74     10.63 o
   1   1  11     1075.87     1022.60     11.54 o
   2   1  11      485.07      449.05      7.21 o
   3   1  11      260.29      255.40      5.27 o
   4   1  11      421.58      434.79      8.49 o
   5   1  11      281.50      279.42      7.13 o
   6   1  11      465.65      457.77     12.40 o
   7   1  11       40.50       40.54      3.82 o
   8   1  11        5.85        3.75      2.33 o
   9   1  11        3.10        4.57      4.08 o
 -12   2  11        0.00        3.51      2.90 o
 -11   2  11        0.04        2.79      5.26 o
 -10   2  11       48.93       47.04      6.71 o
  -9   2  11        7.32       12.21      3.66 o
  -8   2  11        4.50        6.11      2.52 o
  -7   2  11        1.39        4.88      2.33 o
  -6   2  11       56.37       51.09      5.73 o
  -5   2  11        7.74        7.69      2.47 o
  -4   2  11        0.01        0.69      0.89 o
  -3   2  11      149.27      155.43      5.06 o
  -2   2  11      125.72      132.81      4.54 o
  -1   2  11      185.76      192.86      6.45 o
   0   2  11      166.83      186.36      6.33 o
   1   2  11      299.04      296.75      5.68 o
   2   2  11       40.22       46.18      3.27 o
   3   2  11       21.12       19.01      2.32 o
   4   2  11      178.64      186.25      7.30 o
   5   2  11        3.21        2.22      2.29 o
   6   2  11        1.97        3.32      1.70 o
   7   2  11       22.43       18.34      2.78 o
   8   2  11        3.71        3.58      7.44 o
   9   2  11        1.66        1.76      3.19 o
 -11   3  11       19.75       18.62      4.32 o
 -10   3  11        9.43       10.18      3.46 o
  -9   3  11       17.43       18.10      4.36 o
  -8   3  11      149.47      143.51     11.03 o
  -7   3  11      197.50      196.97     12.17 o
  -6   3  11      158.28      160.63     14.05 o
  -5   3  11      562.41      543.89     23.77 o
  -4   3  11      556.63      571.14     22.53 o
  -3   3  11      758.85      777.69     14.41 o
  -2   3  11      145.57      137.91      5.15 o
  -1   3  11      343.90      339.56      7.57 o
   0   3  11      189.76      184.06      7.37 o
   1   3  11      518.80      505.89     12.71 o
   2   3  11      667.54      623.88     14.89 o
   3   3  11       87.35       94.52      6.13 o
   4   3  11      717.42      717.00     17.88 o
   5   3  11      379.36      374.83     11.04 o
   6   3  11      150.75      148.51      7.30 o
   7   3  11      121.02      123.55      8.75 o
   8   3  11       13.46       24.17      5.77 o
   9   3  11       25.36       32.10      6.79 o
 -11   4  11        3.20        4.37      4.16 o
 -10   4  11        2.85        2.28      3.37 o
  -9   4  11       10.95        8.57      4.59 o
  -8   4  11        1.25        1.10      2.28 o
  -7   4  11      115.72       97.75     11.67 o
  -6   4  11       52.75       37.22      7.20 o
  -5   4  11       36.25       44.29      6.87 o
  -4   4  11      163.75      156.10      6.80 o
  -3   4  11       80.75       78.08      3.89 o
  -2   4  11       83.41       76.09      5.27 o
  -1   4  11      154.11      160.77      5.13 o
   0   4  11       40.73       34.37      3.26 o
   1   4  11      385.81      386.22     11.42 o
   2   4  11        9.80        8.14      4.72 o
   3   4  11       53.17       42.81      6.77 o
   4   4  11       36.03       32.60      6.25 o
   5   4  11       11.88        9.05      3.48 o
   6   4  11        1.20        1.57      0.95 o
   7   4  11        0.31        5.05      2.31 o
   8   4  11        0.21       -1.09      1.51 o
 -11   5  11        4.15        7.82      5.32 o
 -10   5  11       29.08       27.22      7.79 o
  -9   5  11        8.47        6.72      4.23 o
  -8   5  11       21.41       23.76      6.37 o
  -7   5  11       16.54        9.54      3.29 o
  -6   5  11       19.35       19.08      4.93 o
  -5   5  11      130.81      129.50     12.08 o
  -4   5  11      347.97      357.52     13.40 o
  -3   5  11      274.61      270.94     10.97 o
  -2   5  11      845.75      844.18     18.18 o
  -1   5  11      263.19      257.29      8.71 o
   0   5  11      136.20      134.25      5.63 o
   1   5  11      552.13      519.98     19.45 o
   2   5  11      377.35      388.01     21.39 o
   3   5  11      291.00      265.70     18.29 o
   4   5  11       77.77       85.24     10.79 o
   5   5  11       22.79       21.86      5.64 o
   6   5  11       29.74       33.08      7.33 o
   7   5  11       53.19       58.95     10.17 o
   8   5  11       32.75       19.20      6.15 o
 -10   6  11       11.90       12.17      5.60 o
  -9   6  11        6.49        2.54      2.15 o
  -8   6  11        0.26       -0.28      2.54 o
  -7   6  11        0.43       -3.63      3.63 o
  -6   6  11        7.94       10.72      3.82 o
  -5   6  11        6.30        0.58      1.32 o
  -4   6  11        8.21        3.78      1.29 o
  -3   6  11       63.99       65.08      6.32 o
  -2   6  11      118.67      107.12      6.71 o
  -1   6  11        2.96        1.26      1.60 o
   0   6  11        0.12        0.43      0.75 o
   1   6  11      131.99      139.07     13.45 o
   2   6  11       11.81       21.48      5.37 o
   3   6  11       13.57       17.60      5.15 o
   4   6  11       45.23       46.48      8.41 o
   5   6  11        1.57        5.81      3.47 o
   6   6  11        1.29       -1.42      2.27 o
   7   6  11        1.39        3.56      3.93 o
  -9   7  11       15.04       23.80      7.30 o
  -8   7  11       16.06       10.19      4.50 o
  -7   7  11       22.38       21.89      6.24 o
  -6   7  11       61.12       57.35      9.06 o
  -5   7  11      157.37      153.25      9.94 o
  -4   7  11      181.89      171.06     20.06 o
  -3   7  11      204.05      220.84     10.79 o
  -2   7  11      597.66      616.25     26.71 o
  -1   7  11      103.32      106.03      8.15 o
   0   7  11       11.95        9.44      2.69 o
   1   7  11       39.47       49.65      8.50 o
   2   7  11       39.38       45.47      8.08 o
   3   7  11      174.10      175.86     16.92 o
   4   7  11       63.46       62.76     10.44 o
   5   7  11       28.21       31.73      7.65 o
   6   7  11       57.39       60.57     10.81 o
   7   7  11       92.20       94.06     14.03 o
  -8   8  11        2.65        5.34      3.36 o
  -7   8  11       30.54       33.61      7.74 o
  -6   8  11        7.06       10.47      2.89 o
  -5   8  11        0.41        0.43      1.26 o
  -4   8  11        3.26        1.62      2.20 o
  -3   8  11       33.77       31.14      6.47 o
  -2   8  11       14.49       12.31      3.69 o
  -1   8  11        2.46        9.67      3.39 o
   0   8  11       17.04       26.32      6.95 o
   1   8  11        3.34        4.01      3.18 o
   2   8  11        0.72        0.22      2.12 o
   3   8  11        2.95       -0.43      1.58 o
   4   8  11       20.98       23.65      6.62 o
   5   8  11        7.38        6.67      4.60 o
   6   8  11        7.93       10.27      4.45 o
  -7   9  11        4.27        4.63      2.27 o
  -6   9  11       24.24       27.59      7.06 o
  -5   9  11       30.51       33.71      7.22 o
  -4   9  11       41.84       50.42      8.32 o
  -3   9  11       28.63       36.20     11.27 o
  -2   9  11       88.65      111.73      9.20 o
  -1   9  11       76.66       72.19      7.47 o
   0   9  11       74.50       82.32     12.16 o
   1   9  11       74.03       79.65     12.01 o
   2   9  11       87.10       93.66     13.31 o
   3   9  11       86.89       79.32     12.92 o
   4   9  11       68.36       77.56     12.96 o
   5   9  11       17.39       15.60      5.94 o
  -5  10  11        0.63       -0.19      3.50 o
  -4  10  11        1.25        2.14      2.00 o
  -3  10  11        0.11        2.05      1.84 o
  -2  10  11        1.64        1.45      1.80 o
  -1  10  11        0.74        3.20      2.78 o
   0  10  11        9.11        9.67      4.57 o
   1  10  11        4.52        4.43      2.44 o
   2  10  11        2.23        6.82      4.21 o
   3  10  11        9.10       13.65      6.14 o
  -2  11  11       32.76       36.94      9.13 o
  -1  11  11       61.29       83.27     13.15 o
 -12   0  12        4.60        0.27      3.16 o
 -11   0  12        3.61        6.01      3.78 o
 -10   0  12       61.75       87.41     13.54 o
  -9   0  12       19.74       42.20      8.97 o
  -8   0  12      162.99      176.36     16.97 o
  -7   0  12      223.78      210.61     18.05 o
  -6   0  12       21.57       43.01     10.34 o
  -5   0  12      366.16      360.25     12.03 o
  -4   0  12      254.52      235.74      9.60 o
  -3   0  12     1037.44     1096.44     19.67 o
  -2   0  12      440.98      469.22     12.91 o
  -1   0  12        2.50        2.47      1.31 o
   0   0  12      262.53      253.86     14.09 o
   1   0  12     1169.43     1135.19     28.11 o
   2   0  12      704.80      647.20     12.12 o
   3   0  12     1092.78     1077.70     16.30 o
   4   0  12      115.63      111.00      7.15 o
   5   0  12      522.21      546.98     16.55 o
   6   0  12      229.65      233.47     13.77 o
   7   0  12       83.85       75.55      9.58 o
   8   0  12       35.39       32.59      6.50 o
   9   0  12        0.91        4.05      2.68 o
 -12   1  12        0.84        1.04      2.01 o
 -11   1  12        0.12       -0.04      4.20 o
 -10   1  12        5.38        5.94      2.63 o
  -9   1  12        8.83       12.59      3.72 o
  -8   1  12       88.81       91.53      8.64 o
  -7   1  12       39.20       35.77      3.49 o
  -6   1  12        9.90       10.61      1.80 o
  -5   1  12       25.72       30.96      3.14 o
  -4   1  12      138.78      147.29     12.00 o
  -3   1  12      237.40      215.66      6.29 o
  -2   1  12       58.67       50.81      3.44 o
  -1   1  12      127.10      127.38      5.50 o
   0   1  12        8.98        9.79      2.26 o
   1   1  12       36.95       38.81      2.17 o
   2   1  12        0.31        0.95      0.60 o
   3   1  12        0.29       -0.51      0.70 o
   4   1  12       55.56       54.97      3.13 o
   5   1  12       51.42       47.32      3.39 o
   6   1  12        4.62        7.75      1.78 o
   7   1  12        5.57        2.31      1.10 o
   8   1  12        2.51        3.58      2.79 o
   9   1  12        4.06       10.14      2.91 o
 -11   2  12       15.03        7.11      3.59 o
 -10   2  12        1.49       -2.01      2.01 o
  -9   2  12       78.38       74.23      8.36 o
  -8   2  12      152.41      163.63     11.65 o
  -7   2  12      216.53      220.65     12.91 o
  -6   2  12       57.84       61.92      6.50 o
  -5   2  12      634.11      600.46     15.38 o
  -4   2  12     1060.97     1004.37     19.78 o
  -3   2  12      870.50      831.96     12.27 o
  -2   2  12       87.98       83.11      3.73 o
  -1   2  12       48.13       46.48      3.34 o
   0   2  12        6.87        7.85      1.41 o
   1   2  12      419.56      396.60      9.73 o
   2   2  12      219.04      202.25      7.22 o
   3   2  12       71.23       71.22      3.93 o
   4   2  12      873.71      921.32     16.74 o
   5   2  12       78.43       87.69      5.38 o
   6   2  12      287.31      288.01     10.29 o
   7   2  12      117.96      118.24      6.85 o
   8   2  12       60.35       56.86      6.21 o
   9   2  12       32.68       38.60      5.36 o
 -11   3  12        0.06        0.19      3.68 o
 -10   3  12        0.34        2.25      2.90 o
  -9   3  12        4.26        4.47      2.43 o
  -8   3  12       10.40        8.87      3.15 o
  -7   3  12       15.47       24.10      5.87 o
  -6   3  12       21.17       24.88      5.62 o
  -5   3  12        3.50        2.58      1.16 o
  -4   3  12      114.69      115.05      6.35 o
  -3   3  12        0.16       20.92      4.69 o
  -2   3  12       15.09       12.72      1.92 o
  -1   3  12      467.23      447.12     20.24 o
   0   3  12        7.19        5.21      1.44 o
   1   3  12       11.19       10.85      1.90 o
   2   3  12       81.70       69.34      5.21 o
   3   3  12       26.39       26.97      3.31 o
   4   3  12       45.81       46.89      4.82 o
   5   3  12       38.74       41.87      4.20 o
   6   3  12       79.38       94.44      6.02 o
   7   3  12       20.93       25.36      5.74 o
   8   3  12        1.29        1.64      2.29 o
 -11   4  12       27.89       30.45      8.26 o
 -10   4  12       31.40       34.95      8.66 o
  -9   4  12       18.16       20.94      6.52 o
  -8   4  12      139.13      145.25     15.38 o
  -7   4  12        2.97        6.82      3.29 o
  -6   4  12       14.84       10.15      3.52 o
  -5   4  12      251.72      236.28     16.60 o
  -4   4  12      394.14      372.89      9.47 o
  -3   4  12      416.91      424.73      9.42 o
  -2   4  12      424.91      413.34     12.61 o
  -1   4  12      536.99      543.93      9.93 o
   0   4  12      541.04      572.63     11.89 o
   1   4  12      583.41      562.27     14.28 o
   2   4  12       13.66       12.22      2.25 o
   3   4  12      148.24      136.42      7.94 o
   4   4  12      232.07      235.33     10.92 o
   5   4  12      131.30      136.54     10.63 o
   6   4  12       24.60       28.12      3.40 o
   7   4  12       50.06       59.30     13.11 o
   8   4  12        7.62       13.22      4.29 o
 -10   5  12        9.83        6.36      4.20 o
  -9   5  12        9.96        8.45      4.36 o
  -8   5  12        2.84       -1.12      1.74 o
  -7   5  12        2.62        1.04      1.35 o
  -6   5  12       48.14       48.16      8.04 o
  -5   5  12        0.52       -1.04      1.90 o
  -4   5  12       22.44       19.75      3.24 o
  -3   5  12      435.27      403.65     22.71 o
  -2   5  12       17.42       12.72      2.25 o
  -1   5  12      110.12      112.33      6.51 o
   0   5  12       23.81       31.59      2.87 o
   1   5  12        5.44       10.17      2.24 o
   2   5  12       40.75       39.27      4.19 o
   3   5  12      159.76      173.67     12.23 o
   4   5  12       67.59       52.38      8.66 o
   5   5  12        0.29       -3.46      3.46 o
   6   5  12        0.08       -0.19      3.79 o
   7   5  12        8.58       10.98      3.34 o
   8   5  12        0.00        7.31      3.88 o
 -10   6  12       33.83       28.80      8.60 o
  -9   6  12        0.37       10.26      5.01 o
  -8   6  12        5.11        7.17      3.48 o
  -7   6  12       89.93       92.20     12.26 o
  -6   6  12       59.46       57.17      9.15 o
  -5   6  12      149.32      135.35      9.18 o
  -4   6  12       76.23       62.84      5.92 o
  -3   6  12       27.96       52.22      5.28 o
  -2   6  12      426.76      396.71     21.43 o
  -1   6  12      178.11      195.27     10.71 o
   0   6  12      335.94      367.68     10.03 o
   1   6  12      211.23      228.92      9.67 o
   2   6  12       87.35      105.46     12.00 o
   3   6  12       69.60       65.54      9.88 o
   4   6  12      113.15      114.58     13.46 o
   5   6  12       72.30       68.34     10.78 o
   6   6  12       57.98       53.97      9.81 o
   7   6  12       16.21       15.40      5.72 o
  -9   7  12        2.07        4.66      3.84 o
  -8   7  12        1.52        1.50      2.05 o
  -7   7  12        2.17        1.23      2.25 o
  -6   7  12        7.57        3.47      2.58 o
  -5   7  12       70.19       71.04      6.87 o
  -4   7  12        1.71        0.73      1.94 o
  -3   7  12       12.56        6.72      3.01 o
  -2   7  12       35.43       38.69      7.13 o
  -1   7  12       11.10        6.63      4.41 o
   0   7  12        0.90        5.85      2.64 o
   1   7  12        0.04        2.36      2.34 o
   2   7  12        0.06       -3.37      3.37 o
   3   7  12        1.44        1.32      2.43 o
   4   7  12        2.65        2.23      2.19 o
   5   7  12       25.64       26.99      7.26 o
   6   7  12        7.60       16.92      5.84 o
  -8   8  12        7.29        6.74      3.65 o
  -7   8  12       10.06       10.92      4.78 o
  -6   8  12       63.96       57.99      6.95 o
  -5   8  12       25.42       25.44      6.26 o
  -4   8  12       38.79       37.78      7.23 o
  -3   8  12       28.49       36.28      7.21 o
  -2   8  12      198.63      195.37     11.89 o
  -1   8  12      154.17      153.85     10.57 o
   0   8  12      131.97      166.75     16.59 o
   1   8  12       59.51       54.84      9.80 o
   2   8  12        6.56        8.15      3.96 o
   3   8  12       37.87       43.88      9.21 o
   4   8  12       41.12       48.22      9.72 o
   5   8  12       61.37       81.00     12.93 o
  -7   9  12        2.13       -1.32      2.00 o
  -6   9  12        1.18       -3.24      3.24 o
  -5   9  12       10.85        5.25      2.98 o
  -4   9  12       50.07       50.65      8.72 o
  -3   9  12        0.65       -1.77      1.77 o
  -2   9  12        0.78        0.69      1.74 o
  -1   9  12        0.90        1.57      1.78 o
   0   9  12       11.51        6.51      3.15 o
   1   9  12        8.12       11.53      4.57 o
   2   9  12        3.45        2.12      2.65 o
   3   9  12        9.99       15.10      5.82 o
   4   9  12        0.03       -2.30      3.42 o
  -5  10  12        7.32        5.86      3.75 o
  -4  10  12       12.86       11.28      3.16 o
  -3  10  12        8.40        7.05      2.70 o
  -2  10  12       47.70       48.99      6.56 o
  -1  10  12       79.07       79.83     12.75 o
   0  10  12       48.84       54.16     10.62 o
   1  10  12       36.29       32.74      8.28 o
   2  10  12       21.96       20.26      6.91 o
 -11   1  13       16.74       20.91      5.14 o
 -10   1  13       57.05       47.73      7.30 o
  -9   1  13        5.03        3.43      5.56 o
  -8   1  13       21.21       17.44      3.60 o
  -7   1  13        0.75        1.74      1.41 o
  -6   1  13       42.59       47.62      3.25 o
  -5   1  13     1132.94     1141.58     19.23 o
  -4   1  13      382.30      383.94      8.95 o
  -3   1  13      705.70      725.37     12.08 o
  -2   1  13      450.77      433.83     10.55 o
  -1   1  13      505.79      499.78     11.44 o
   0   1  13      567.08      580.94     15.98 o
   1   1  13      704.92      727.52      9.90 o
   2   1  13       49.34       40.79      3.30 o
   3   1  13       49.28       50.45      3.51 o
   4   1  13      167.97      169.91      6.55 o
   5   1  13      415.51      415.81     10.63 o
   6   1  13      288.04      285.26     10.56 o
   7   1  13       64.62       61.37      5.08 o
   8   1  13        5.09        5.12      1.80 o
 -11   2  13        4.48        6.67      5.01 o
 -10   2  13        7.09        6.15      2.84 o
  -9   2  13        0.07        3.87      2.16 o
  -8   2  13       11.22       13.28      3.48 o
  -7   2  13       59.80       54.31      6.43 o
  -6   2  13       18.88       21.41      5.69 o
  -5   2  13        4.89        5.97      1.81 o
  -4   2  13        5.83        7.62      1.39 o
  -3   2  13        2.40        2.08      0.80 o
  -2   2  13      478.15      496.65     11.19 o
  -1   2  13       42.61       51.04      4.70 o
   0   2  13       12.01        5.22      1.07 o
   1   2  13       42.73       37.12      3.10 o
   2   2  13        0.30       -0.39      0.79 o
   3   2  13        4.51        3.64      1.07 o
   4   2  13       40.40       38.07      3.53 o
   5   2  13       74.49       80.31      6.56 o
   6   2  13        1.15       -0.35      0.95 o
   7   2  13       18.72       16.47      3.34 o
   8   2  13        0.44       -0.71      1.99 o
 -11   3  13        4.02        1.23      2.10 o
 -10   3  13       29.11       32.60      6.14 o
  -9   3  13      119.77      112.61     10.50 o
  -8   3  13      108.93       88.65     12.15 o
  -7   3  13       29.91       28.70      6.74 o
  -6   3  13       89.88       78.62     10.02 o
  -5   3  13      295.83      277.47     17.81 o
  -4   3  13      303.94      305.06      9.15 o
  -3   3  13       58.00       56.56      3.73 o
  -2   3  13      268.96      264.47      7.79 o
  -1   3  13      597.32      569.51     23.58 o
   0   3  13      162.26      166.22      7.79 o
   1   3  13      287.59      262.09     10.00 o
   2   3  13        2.35        2.63      2.69 o
   3   3  13      135.60      128.44      7.72 o
   4   3  13      144.63      141.63      7.01 o
   5   3  13       28.90       34.14      3.60 o
   6   3  13      163.65      159.46      9.61 o
   7   3  13       80.97       90.73     10.84 o
   8   3  13       34.68       39.01      7.46 o
 -11   4  13        2.36        7.11      4.28 o
 -10   4  13       18.67       14.43      5.81 o
  -9   4  13        3.32        6.17      3.35 o
  -8   4  13        5.53        8.59      4.48 o
  -7   4  13        0.28        2.63      2.26 o
  -6   4  13      115.45      102.65     11.73 o
  -5   4  13      202.80      223.69     16.01 o
  -4   4  13       91.02       93.27      6.95 o
  -3   4  13      140.78      134.96      7.91 o
  -2   4  13       27.50       26.51      3.34 o
  -1   4  13      106.51      101.21      5.77 o
   0   4  13        0.50       -0.78      0.78 o
   1   4  13       68.29       68.96      5.24 o
   2   4  13        1.29        4.79      1.49 o
   3   4  13       25.78       28.76      3.81 o
   4   4  13       10.49       11.70      2.94 o
   5   4  13        1.44        4.01      1.40 o
   6   4  13        1.88        1.80      1.17 o
   7   4  13        0.21        2.21      2.64 o
   8   4  13        0.53        2.25      2.55 o
 -10   5  13       11.24        8.60      4.39 o
  -9   5  13       16.87       12.74      5.32 o
  -8   5  13       51.47       51.56      9.72 o
  -7   5  13       18.75       20.98      6.36 o
  -6   5  13       18.95       23.98      6.14 o
  -5   5  13       76.03       82.82      7.07 o
  -4   5  13       54.93       56.01      5.53 o
  -3   5  13      206.69      213.44     10.17 o
  -2   5  13      447.72      465.90     23.12 o
  -1   5  13      190.22      192.48     14.73 o
   0   5  13      126.37      124.72      5.94 o
   1   5  13      174.85      189.71      8.83 o
   2   5  13      297.83      323.11     22.89 o
   3   5  13      272.98      282.18     21.81 o
   4   5  13      178.91      203.04     10.85 o
   5   5  13       37.78       52.78      5.86 o
   6   5  13       32.80       39.67      4.35 o
   7   5  13       36.56       36.50      5.53 o
  -9   6  13        0.01       -0.20      1.42 o
  -8   6  13        1.44       -2.79      3.06 o
  -7   6  13        0.80        5.30      3.07 o
  -6   6  13       19.10       16.10      5.44 o
  -5   6  13       25.94       30.22      4.58 o
  -4   6  13        6.95       10.71      2.47 o
  -3   6  13        2.30        3.30      2.51 o
  -2   6  13        0.04       -1.24      2.11 o
  -1   6  13        0.24        2.28      1.68 o
   0   6  13        8.77       10.30      3.32 o
   1   6  13        2.10        4.67      3.05 o
   2   6  13        0.07        1.59      1.16 o
   3   6  13       18.71       17.67      3.16 o
   4   6  13        1.54        2.12      1.52 o
   5   6  13       34.91       40.87      5.44 o
   6   6  13        0.65        7.85      2.83 o
  -9   7  13        8.17        5.36      3.22 o
  -8   7  13      125.77      129.96     15.64 o
  -7   7  13       56.72       46.15      8.82 o
  -6   7  13       16.26       21.99      4.22 o
  -5   7  13       13.30       17.27      3.49 o
  -4   7  13        4.87        5.39      3.23 o
  -3   7  13       90.87       70.84      9.81 o
  -2   7  13      390.06      408.07     23.04 o
  -1   7  13       17.41       19.74      4.05 o
   0   7  13       59.43       71.63     10.61 o
   1   7  13       43.97       46.74      8.62 o
   2   7  13      104.39      118.44      7.87 o
   3   7  13       87.38      115.33     14.32 o
   4   7  13       24.08       39.80      8.94 o
   5   7  13       26.20       21.18      6.52 o
   6   7  13       21.26       15.94      6.02 o
  -8   8  13        0.20        0.14      2.32 o
  -7   8  13        0.31        1.11      1.41 o
  -6   8  13       13.23       20.88      6.17 o
  -5   8  13        0.03        2.46      2.68 o
  -4   8  13        7.02        0.75      1.82 o
  -3   8  13        9.42        9.78      3.76 o
  -2   8  13        9.22       10.67      3.35 o
  -1   8  13       18.78       18.34      3.93 o
   0   8  13       14.43       18.54      5.84 o
   1   8  13        4.04       10.17      4.27 o
   2   8  13        0.81        4.16      3.47 o
   3   8  13        7.76       14.65      5.63 o
   4   8  13        9.01       10.42      5.46 o
   5   8  13        4.47        6.75      3.89 o
  -6   9  13        7.69        4.43      3.18 o
  -5   9  13       10.00        4.85      2.23 o
  -4   9  13       27.18       31.12      6.85 o
  -3   9  13        5.57        2.26      1.43 o
  -2   9  13       72.12       65.11      7.34 o
  -1   9  13       60.69       64.70     15.40 o
   0   9  13       31.97       36.30      8.35 o
   1   9  13       64.60       57.04     10.36 o
   2   9  13       86.19       99.16     14.24 o
   3   9  13       93.92      113.06     15.69 o
  -4  10  13        1.22       -1.36      1.81 o
  -3  10  13        3.54        5.10      2.54 o
  -2  10  13       17.51       25.25      6.78 o
  -1  10  13        0.44        7.78      3.90 o
   0  10  13        4.83        0.39      1.72 o
   1  10  13        1.90        4.57      3.53 o
 -11   0  14        8.70        9.60      4.33 o
 -10   0  14       29.42       20.52      6.38 o
  -9   0  14       65.32       68.35     11.95 o
  -8   0  14      312.38      287.48     22.58 o
  -7   0  14        6.55       33.67      7.64 o
  -6   0  14       12.45       12.94      2.42 o
  -5   0  14       28.47       18.92      3.03 o
  -4   0  14       80.14       97.69      6.51 o
  -3   0  14     1432.81     1462.18     37.35 o
  -2   0  14      626.66      588.12     15.87 o
  -1   0  14      745.68      720.94     17.68 o
   0   0  14     1032.16     1051.87     31.45 o
   1   0  14      999.43     1000.97     19.53 o
   2   0  14      298.72      318.44     18.19 o
   3   0  14        1.65        0.33      1.49 o
   4   0  14       82.68       76.55     12.15 o
   5   0  14       13.52       16.88      3.27 o
   6   0  14       16.60       11.05      2.56 o
   7   0  14       27.73       23.02      5.19 o
   8   0  14       15.40        3.37      1.82 o
 -11   1  14        0.00        4.80      2.08 o
 -10   1  14       10.89       13.45      3.89 o
  -9   1  14        2.70       -0.26      2.37 o
  -8   1  14        4.76        2.27      2.12 o
  -7   1  14        8.38        9.45      1.98 o
  -6   1  14       48.97       54.65      5.05 o
  -5   1  14        8.07        7.89      1.76 o
  -4   1  14        3.33        5.53      1.24 o
  -3   1  14       49.50       39.42      3.30 o
  -2   1  14      273.86      261.58      7.46 o
  -1   1  14       43.16       48.50      3.23 o
   0   1  14       18.00       14.91      2.88 o
   1   1  14        7.86        7.43      1.76 o
   2   1  14       21.47       20.55      2.17 o
   3   1  14       58.77       53.96      4.64 o
   4   1  14      188.95      186.67      9.85 o
   5   1  14        4.74        5.62      1.43 o
   6   1  14        8.27        6.74      1.64 o
   7   1  14        0.15       -0.01      0.99 o
   8   1  14        0.23       -3.19      3.19 o
 -11   2  14        0.34        3.23      2.80 o
 -10   2  14       20.10       19.71      4.95 o
  -9   2  14       10.64       12.61      4.00 o
  -8   2  14      108.60      110.75      9.87 o
  -7   2  14        9.45       10.59      3.01 o
  -6   2  14       34.63       26.03      6.52 o
  -5   2  14      299.01      312.71     12.16 o
  -4   2  14      336.96      336.01      8.66 o
  -3   2  14      799.20      787.61     12.90 o
  -2   2  14      510.80      489.28     11.70 o
  -1   2  14      112.58      103.03      6.95 o
   0   2  14       52.21       58.56      7.49 o
   1   2  14      289.59      298.11      9.25 o
   2   2  14        1.81        1.36      1.81 o
   3   2  14      311.01      314.31      8.93 o
   4   2  14       42.55       40.27      3.74 o
   5   2  14      189.04      193.51     10.68 o
   6   2  14       85.66       79.11      7.07 o
   7   2  14       66.70       66.90      9.70 o
   8   2  14       38.01       35.95      7.73 o
 -11   3  14        0.09        3.71      3.34 o
 -10   3  14        1.48        0.51      3.56 o
  -9   3  14       18.95       22.96      6.81 o
  -8   3  14        7.28        9.77      4.04 o
  -7   3  14       30.84       33.48      7.41 o
  -6   3  14       21.64       19.61      5.35 o
  -5   3  14        4.26        6.51      1.96 o
  -4   3  14      184.34      166.05      6.98 o
  -3   3  14        0.09        0.61      0.73 o
  -2   3  14      294.98      260.48      8.10 o
  -1   3  14       45.15       46.55      7.14 o
   0   3  14        2.89        0.05      1.46 o
   1   3  14      153.21      150.92      7.87 o
   2   3  14      164.58      160.68      8.44 o
   3   3  14        2.13       -0.30      0.98 o
   4   3  14       36.93       42.51      4.03 o
   5   3  14        3.93        1.76      1.45 o
   6   3  14        6.63        9.90      2.84 o
   7   3  14        0.09       -0.68      2.53 o
 -10   4  14       22.71       23.19      7.27 o
  -9   4  14       36.85       46.08      9.39 o
  -8   4  14       21.78       14.85      5.23 o
  -7   4  14       28.37       33.00      7.03 o
  -6   4  14       19.92       18.24      5.23 o
  -5   4  14       62.24       77.64      6.96 o
  -4   4  14       23.14       22.95      3.98 o
  -3   4  14        4.74        1.97      1.20 o
  -2   4  14      423.03      415.27     21.65 o
  -1   4  14      239.36      232.58     16.30 o
   0   4  14      365.26      356.67     10.27 o
   1   4  14      389.47      400.04     13.13 o
   2   4  14       92.54      100.30      6.85 o
   3   4  14       89.51      101.67      7.25 o
   4   4  14      174.08      186.99     10.37 o
   5   4  14       22.99       24.41      3.25 o
   6   4  14      136.61      156.33      9.98 o
   7   4  14       34.69       41.35      7.84 o
 -10   5  14        8.57        5.89      3.70 o
  -9   5  14        2.21        2.27      2.67 o
  -8   5  14        0.72        2.73      2.39 o
  -7   5  14        2.78        2.21      2.37 o
  -6   5  14       22.56       20.50      5.69 o
  -5   5  14       22.87       22.73      3.91 o
  -4   5  14       18.27       14.26      2.77 o
  -3   5  14        7.11       10.59      3.67 o
  -2   5  14       37.34       51.59      8.23 o
  -1   5  14        0.35       -1.28      1.36 o
   0   5  14        0.02       -0.17      0.72 o
   1   5  14       60.99       65.58      5.41 o
   2   5  14        4.36        5.33      1.75 o
   3   5  14       25.07       27.39      8.68 o
   4   5  14        3.24        4.58      3.57 o
   5   5  14       29.75       32.07      4.76 o
   6   5  14        7.49        4.64      1.37 o
   7   5  14        0.04        3.94      2.79 o
  -9   6  14        1.19        5.45      4.18 o
  -8   6  14       65.26       69.44     11.43 o
  -7   6  14       66.82       62.23     10.13 o
  -6   6  14      138.20      138.05     10.24 o
  -5   6  14       87.98       90.61      7.78 o
  -4   6  14        1.65       -2.15      2.62 o
  -3   6  14       48.18       67.04      9.47 o
  -2   6  14       24.34       31.10      6.30 o
  -1   6  14       31.42       35.76      4.88 o
   0   6  14      227.98      244.28     18.66 o
   1   6  14      146.02      139.48     14.45 o
   2   6  14       54.24       65.74      5.85 o
   3   6  14       37.44       47.25      5.37 o
   4   6  14       60.01       71.49      7.18 o
   5   6  14      107.48      119.95     16.82 o
   6   6  14       25.18       26.92      4.98 o
  -8   7  14        9.66       13.84      5.07 o
  -7   7  14        0.02        5.49      4.34 o
  -6   7  14        8.45       12.33      4.67 o
  -5   7  14        2.34        1.33      1.90 o
  -4   7  14       50.37       65.22      9.43 o
  -3   7  14        3.97        2.15      2.41 o
  -2   7  14        7.47        6.14      3.46 o
  -1   7  14        0.05        2.35      2.33 o
   0   7  14        0.92        2.37      2.27 o
   1   7  14        0.15        0.39      1.49 o
   2   7  14        0.47       -0.66      1.43 o
   3   7  14        8.51       14.62      3.20 o
   4   7  14       41.92       50.21      6.37 o
   5   7  14        0.01       -1.55      1.78 o
  -7   8  14       33.58       33.80      7.47 o
  -6   8  14       66.36       67.81     10.94 o
  -5   8  14       55.33       62.18     10.09 o
  -4   8  14       22.70       41.12      8.00 o
  -3   8  14       18.43       23.69      6.18 o
  -2   8  14       76.16       73.28      7.56 o
  -1   8  14       23.40       21.44      4.32 o
   0   8  14       58.66       67.58     11.01 o
   1   8  14       22.46       10.76      4.28 o
   2   8  14       36.89       40.87      9.07 o
   3   8  14       18.16       17.48      6.20 o
   4   8  14       86.05      102.11     14.69 o
  -5   9  14        1.98        3.38      2.87 o
  -4   9  14       15.33       16.15      5.38 o
  -3   9  14       13.48       10.69      3.16 o
  -2   9  14        0.69       -0.45      2.34 o
  -1   9  14       18.98       16.90      5.96 o
   0   9  14        5.19        4.50      1.99 o
   1   9  14        3.70        6.74      3.88 o
   2   9  14        0.86        4.25      3.73 o
  -2  10  14       71.32       78.21      8.86 o
 -11   1  15       14.09       11.28      3.75 o
 -10   1  15       14.99       17.79      7.88 o
  -9   1  15       13.84       10.94      3.42 o
  -8   1  15      123.95      109.06     10.13 o
  -7   1  15        0.56        1.06      1.25 o
  -6   1  15      116.87      102.05      5.93 o
  -5   1  15      149.52      136.50      5.21 o
  -4   1  15       63.73       66.99      3.64 o
  -3   1  15        5.57        7.24      1.40 o
  -2   1  15       44.92       48.65      3.36 o
  -1   1  15      558.56      561.78     13.68 o
   0   1  15      808.85      758.21     20.07 o
   1   1  15      405.98      384.54     14.56 o
   2   1  15        1.44        3.48      1.04 o
   3   1  15       54.23       68.62      5.09 o
   4   1  15      146.76      157.81      7.93 o
   5   1  15      132.46      134.15      7.51 o
   6   1  15       38.73       34.66      4.84 o
   7   1  15       17.34       13.75      2.53 o
 -11   2  15        0.78       -0.51      2.76 o
 -10   2  15        2.68       -0.40      2.27 o
  -9   2  15       20.82       15.49      3.66 o
  -8   2  15        3.81        3.60      2.05 o
  -7   2  15       39.77       37.87      8.03 o
  -6   2  15        3.66        3.38      2.99 o
  -5   2  15        0.13       -0.43      0.73 o
  -4   2  15      100.85      106.76      5.06 o
  -3   2  15        0.34        0.71      1.41 o
  -2   2  15      224.16      237.62      8.45 o
  -1   2  15       36.25       37.94      4.43 o
   0   2  15        1.07        2.81      2.58 o
   1   2  15        7.24        7.36      1.31 o
   2   2  15       55.58       55.44      3.75 o
   3   2  15        0.01       -1.04      1.14 o
   4   2  15        0.33       -0.24      1.25 o
   5   2  15       21.80       31.73      4.59 o
   6   2  15        5.01        2.24      1.41 o
   7   2  15        4.41        3.78      2.38 o
 -10   3  15       24.03       27.04      7.64 o
  -9   3  15       34.24       68.89     11.94 o
  -8   3  15       63.25       66.66     11.14 o
  -7   3  15       44.82       44.60      8.47 o
  -6   3  15       88.67      104.07     12.25 o
  -5   3  15      137.57      132.84      6.83 o
  -4   3  15        1.08        0.32      0.78 o
  -3   3  15        5.16       29.27      3.05 o
  -2   3  15      288.83      307.56     18.60 o
  -1   3  15      279.27      301.07     18.62 o
   0   3  15      665.25      670.40     26.35 o
   1   3  15      262.89      278.17     11.14 o
   2   3  15       51.38       47.13      4.81 o
   3   3  15      158.96      174.44      8.05 o
   4   3  15       10.76        7.88      2.19 o
   5   3  15       41.95       47.26      5.59 o
   6   3  15       86.30       92.67      8.05 o
   7   3  15       50.89       55.07      8.80 o
 -10   4  15        0.00        3.80      3.52 o
  -9   4  15       10.49       13.55      6.30 o
  -8   4  15        0.60        0.26      1.77 o
  -7   4  15        1.28        4.00      2.94 o
  -6   4  15       17.00       21.32      5.63 o
  -5   4  15       21.01       17.23      3.27 o
  -4   4  15        5.46        4.58      1.83 o
  -3   4  15       35.58       31.66      4.10 o
  -2   4  15       44.63       44.79      7.67 o
  -1   4  15        0.02       -1.44      1.83 o
   0   4  15       26.18       24.24      3.24 o
   1   4  15        1.13       -1.05      1.05 o
   2   4  15       38.20       37.92      4.39 o
   3   4  15        0.62       -0.91      1.36 o
   4   4  15       12.79       13.13      2.42 o
   5   4  15        0.76        1.38      1.15 o
   6   4  15       20.74       17.76      3.76 o
  -9   5  15        0.76       -1.72      1.72 o
  -8   5  15       20.81       26.91      7.09 o
  -7   5  15        2.99        4.54      2.85 o
  -6   5  15       35.85       34.29      5.02 o
  -5   5  15      107.23       88.92      9.57 o
  -4   5  15       82.93       89.77     11.11 o
  -3   5  15      165.86      166.02     14.94 o
  -2   5  15      113.60      126.85     12.87 o
  -1   5  15       23.60       24.28      5.58 o
   0   5  15       66.96       71.46      9.76 o
   1   5  15       66.92       62.28      5.54 o
   2   5  15       93.88       89.23      6.90 o
   3   5  15      199.04      199.73     10.81 o
   4   5  15      110.15      123.43      8.98 o
   5   5  15       36.72       46.34      4.66 o
   6   5  15       32.09       40.29      5.49 o
  -9   6  15        1.39        2.45      3.09 o
  -8   6  15        0.46        0.30      2.00 o
  -7   6  15        2.09        2.65      1.86 o
  -6   6  15        0.19        3.42      2.66 o
  -5   6  15        6.99        6.87      3.39 o
  -4   6  15        0.49       -2.48      2.48 o
  -3   6  15        0.25        5.52      3.05 o
  -2   6  15       76.05       66.05      9.81 o
  -1   6  15        4.14        5.66      2.64 o
   0   6  15        1.23        8.77      4.30 o
   1   6  15       17.95       16.14      5.38 o
   2   6  15        0.45       -1.42      4.02 o
   3   6  15        1.52        0.25      1.86 o
   4   6  15       12.58       13.84      3.28 o
   5   6  15       11.62        8.81      2.58 o
  -8   7  15       66.49       83.36     13.30 o
  -7   7  15       46.76       54.59     10.01 o
  -6   7  15       14.12       15.88      5.55 o
  -5   7  15       29.70       37.54      7.89 o
  -4   7  15       47.36       56.24      9.62 o
  -3   7  15       98.71       98.95     12.08 o
  -2   7  15       38.02       51.92     10.74 o
  -1   7  15       22.52       27.59      4.99 o
   0   7  15       26.95       32.95      7.66 o
   1   7  15       37.59       27.69      7.61 o
   2   7  15       54.09       50.09      9.28 o
   3   7  15       10.80        1.23      1.97 o
   4   7  15       47.42       61.17      6.74 o
  -7   8  15        2.58        0.63      1.79 o
  -6   8  15       17.93        6.72      3.76 o
  -5   8  15       19.59       25.90      6.70 o
  -4   8  15        0.46       -0.33      2.00 o
  -3   8  15        2.55        3.27      1.57 o
  -2   8  15       13.29       19.10      4.15 o
  -1   8  15       30.04       27.46      5.45 o
   0   8  15        1.20        1.65      1.96 o
   1   8  15        0.60       -2.31      3.05 o
   2   8  15        2.08        2.22      2.87 o
   3   8  15        9.32       13.18      4.45 o
  -5   9  15       18.85       13.68      5.08 o
  -4   9  15       10.03       15.32      3.82 o
  -3   9  15       36.02       47.96      6.55 o
  -2   9  15       68.60       86.13     13.71 o
  -1   9  15        0.84        1.71      1.64 o
   0   9  15       14.24       17.91      6.32 o
   1   9  15       29.03       20.32      7.06 o
 -10   0  16       18.58       28.02      8.60 o
  -9   0  16       61.01       84.06     13.61 o
  -8   0  16       94.12      112.20     15.13 o
  -7   0  16        1.10        1.39      1.94 o
  -6   0  16      132.88      137.49      8.84 o
  -5   0  16        1.50        4.13      1.66 o
  -4   0  16       10.56       12.32      3.58 o
  -3   0  16       22.55       28.46      3.73 o
  -2   0  16        7.54        7.72      1.96 o
  -1   0  16      278.21      286.73     12.24 o
   0   0  16      635.13      620.37     26.82 o
   1   0  16      720.51      706.07     29.01 o
   2   0  16       90.19       76.68      9.90 o
   3   0  16      340.94      353.12     21.45 o
   4   0  16       51.22       64.89      9.41 o
   5   0  16       24.34       23.06      3.96 o
   6   0  16        5.11        6.33      2.12 o
   7   0  16       18.66       19.23      5.48 o
 -10   1  16        1.77        3.94      2.38 o
  -9   1  16        1.24        0.94      1.78 o
  -8   1  16        1.26       -0.67      1.85 o
  -7   1  16       40.05       33.81      5.32 o
  -6   1  16       24.97       19.11      2.36 o
  -5   1  16        0.19        1.80      0.84 o
  -4   1  16       13.30       10.55      2.02 o
  -3   1  16      290.73      286.73      8.49 o
  -2   1  16        1.19        1.11      0.75 o
  -1   1  16       44.06       36.20      3.59 o
   0   1  16        0.00       -0.34      1.52 o
   1   1  16        0.22       -0.37      0.95 o
   2   1  16        1.87        1.07      1.13 o
   3   1  16      125.41      115.99      6.86 o
   4   1  16        1.56        1.19      1.54 o
   5   1  16        5.32        4.68      1.37 o
   6   1  16        2.12        2.13      1.33 o
   7   1  16        5.94        1.22      3.04 o
 -10   2  16       12.52       16.78      4.97 o
  -9   2  16        6.12        8.80      4.38 o
  -8   2  16       23.45       23.42      6.86 o
  -7   2  16       19.89       28.08      4.21 o
  -6   2  16      303.61      274.91     18.24 o
  -5   2  16      226.54      224.91      8.91 o
  -4   2  16      114.64      112.19      5.35 o
  -3   2  16       45.47       43.87      3.70 o
  -2   2  16      117.50      115.66      6.24 o
  -1   2  16        2.71        3.72      1.91 o
   0   2  16       90.00       97.75      5.97 o
   1   2  16       35.81       37.95      3.81 o
   2   2  16      142.08      136.85      6.15 o
   3   2  16      117.69      109.31      6.63 o
   4   2  16      157.68      160.07      9.99 o
   5   2  16       84.33       83.58     14.68 o
   6   2  16       73.50       75.58      7.43 o
 -10   3  16        1.19        2.61      4.20 o
  -9   3  16        0.00        3.64      4.09 o
  -8   3  16        6.28        4.48      2.01 o
  -7   3  16        5.28       11.17      4.87 o
  -6   3  16        0.09       -0.33      1.12 o
  -5   3  16       11.42        9.22      1.81 o
  -4   3  16       30.93       29.60      3.11 o
  -3   3  16       29.95       29.52      3.73 o
  -2   3  16      206.44      195.42     15.43 o
  -1   3  16      215.43      199.94     15.79 o
   0   3  16       38.14       42.40      7.12 o
   1   3  16       66.96       49.33      4.86 o
   2   3  16       11.57        6.34      1.40 o
   3   3  16       12.82       12.06      2.09 o
   4   3  16        0.55        2.22      3.29 o
   5   3  16        7.17        4.48      2.20 o
   6   3  16        3.21        0.77      2.04 o
 -10   4  16       15.88        9.84      5.53 o
  -9   4  16        3.02       -0.18      1.88 o
  -8   4  16       24.72       26.80      7.20 o
  -7   4  16       14.12       10.05      4.09 o
  -6   4  16       54.97       48.94      7.92 o
  -5   4  16       99.17      104.67      8.31 o
  -4   4  16        0.74        7.40      2.39 o
  -3   4  16      129.39      129.57     13.14 o
  -2   4  16      156.28      157.65     14.44 o
  -1   4  16       74.64       84.54     10.55 o
   0   4  16      236.54      254.71     17.95 o
   1   4  16      232.56      245.44     11.13 o
   2   4  16      124.16      123.88      8.20 o
   3   4  16      124.70      116.32      8.85 o
   4   4  16        0.74       -0.34      0.85 o
   5   4  16       45.74       42.86      5.47 o
   6   4  16       14.10       14.36      3.54 o
  -9   5  16        4.33        7.34      4.12 o
  -8   5  16        9.22       11.93      5.21 o
  -7   5  16        5.37        3.25      3.55 o
  -6   5  16        5.16        3.65      5.82 o
  -5   5  16       32.87       24.98      6.24 o
  -4   5  16        9.06        8.19      3.62 o
  -3   5  16        0.59        1.25      2.37 o
  -2   5  16       47.94       37.27      7.48 o
  -1   5  16        3.47        4.78      2.21 o
   0   5  16       20.59       24.68      6.00 o
   1   5  16        1.21        3.43      2.85 o
   2   5  16        2.99        2.10      1.23 o
   3   5  16        0.01       -0.83      1.19 o
   4   5  16       42.04       47.63     10.82 o
   5   5  16        1.52        2.56      1.64 o
  -8   6  16        4.73        7.02      3.81 o
  -7   6  16        6.57        5.25      2.08 o
  -6   6  16       27.76       38.80      8.10 o
  -5   6  16       30.85       15.41      5.19 o
  -4   6  16       65.19       62.36      9.86 o
  -3   6  16       60.78       65.20      9.82 o
  -2   6  16       71.81       74.41     10.75 o
  -1   6  16       74.79       86.70      8.23 o
   0   6  16       81.08       91.27     12.08 o
   1   6  16       66.39       69.25     10.57 o
   2   6  16       28.55       27.53      6.88 o
   3   6  16       10.82       12.73     10.46 o
   4   6  16       65.36       66.21      9.83 o
  -7   7  16       17.88       22.87      6.95 o
  -6   7  16        0.16        0.08      2.51 o
  -5   7  16        2.63       -3.86      3.86 o
  -4   7  16        2.13        0.30      1.45 o
  -3   7  16        0.69        1.31      2.78 o
  -2   7  16       10.66       11.33      3.40 o
  -1   7  16        2.65        0.47      2.32 o
   0   7  16        2.21       -0.87      2.98 o
   1   7  16        0.05        2.13      2.27 o
   2   7  16        0.94        2.66      1.73 o
   3   7  16        9.34        9.34      4.47 o
  -6   8  16       17.69       19.98      6.50 o
  -5   8  16       61.83       66.06     10.84 o
  -4   8  16        8.48       13.99      5.03 o
  -3   8  16       72.63       70.00      8.96 o
  -2   8  16       37.24       42.38      6.13 o
  -1   8  16       12.18       12.97      5.66 o
   0   8  16       12.16        6.00      3.50 o
   1   8  16       14.83       28.22      7.65 o
   2   8  16        9.87        9.23      4.25 o
  -3   9  16        6.22       14.51      4.39 o
  -2   9  16       22.36       27.53      5.42 o
  -1   9  16        0.99       -2.68      2.68 o
 -10   1  17        5.38        1.54      2.29 o
  -9   1  17       26.33       32.72      6.14 o
  -8   1  17        7.49        7.11      2.54 o
  -7   1  17        2.24        8.27      3.81 o
  -6   1  17      131.67      136.46      5.66 o
  -5   1  17      176.81      174.79      6.92 o
  -4   1  17      209.99      215.75      8.16 o
  -3   1  17        1.76        2.23      0.94 o
  -2   1  17       25.10       29.50      3.21 o
  -1   1  17       25.85       26.12      3.20 o
   0   1  17      258.99      271.60     10.01 o
   1   1  17       70.86       62.84      6.34 o
   2   1  17       44.63       51.86      6.02 o
   3   1  17      222.20      222.01     12.51 o
   4   1  17      177.56      173.48      8.92 o
   5   1  17       66.95       59.26      5.35 o
   6   1  17       37.49       46.05      5.88 o
 -10   2  17        6.19        3.15      3.14 o
  -9   2  17        0.76       -0.56      2.31 o
  -8   2  17        2.24       -0.54      1.97 o
  -7   2  17        4.38        5.47      2.19 o
  -6   2  17        1.47        2.17      1.05 o
  -5   2  17        4.17        2.03      1.05 o
  -4   2  17       94.76       98.03      5.88 o
  -3   2  17       14.38       19.91      2.63 o
  -2   2  17       22.44       22.94      3.07 o
  -1   2  17        6.21        4.81      1.47 o
   0   2  17        0.21        0.27      1.12 o
   1   2  17       18.00       18.46      2.79 o
   2   2  17       11.57        7.34      2.30 o
   3   2  17       13.48       12.04      2.31 o
   4   2  17        2.37        2.58      1.34 o
   5   2  17        1.51       -1.38      1.61 o
   6   2  17        8.85       10.36      2.82 o
  -9   3  17        7.98        8.67      4.62 o
  -8   3  17       64.98       75.04     11.99 o
  -7   3  17       21.61       19.43      4.17 o
  -6   3  17      123.46      129.81      9.89 o
  -5   3  17       51.88       54.57      7.10 o
  -4   3  17        7.87       11.71      2.93 o
  -3   3  17      143.89      161.06     14.57 o
  -2   3  17       28.33       37.10      7.08 o
  -1   3  17       25.18       24.60      6.08 o
   0   3  17      246.65      253.02     17.15 o
   1   3  17       50.05       52.09      5.79 o
   2   3  17       54.75       49.37      4.38 o
   3   3  17       21.36       18.26      3.35 o
   4   3  17       15.64       14.60      3.03 o
   5   3  17       44.05       40.78      5.50 o
   6   3  17       10.25        7.10      2.33 o
  -9   4  17        1.42        0.86      2.16 o
  -8   4  17        0.28        2.03      2.73 o
  -7   4  17       15.05       13.80      3.46 o
  -6   4  17       16.13       16.77      5.76 o
  -5   4  17        0.02        2.36      2.92 o
  -4   4  17        1.24       -0.82      2.15 o
  -3   4  17       17.89       16.30      4.81 o
  -2   4  17        3.34        3.37      2.57 o
  -1   4  17        3.06        2.96      1.93 o
   0   4  17       10.83       16.83      5.17 o
   1   4  17       14.91       12.01      2.39 o
   2   4  17       30.98       26.72      4.00 o
   3   4  17        1.68        2.38      1.47 o
   4   4  17       12.27       11.97      3.06 o
   5   4  17       26.16       27.15      4.59 o
  -8   5  17        7.45        9.80      5.41 o
  -7   5  17       10.06       11.77      5.67 o
  -6   5  17       19.19       19.60      5.98 o
  -5   5  17       27.57       26.02      6.30 o
  -4   5  17       40.58       44.82      8.57 o
  -3   5  17      114.90      135.12     14.05 o
  -2   5  17       68.37       82.38     10.98 o
  -1   5  17       39.36       46.76      6.04 o
   0   5  17       73.09       92.33     11.88 o
   1   5  17       55.10       69.03     10.19 o
   2   5  17       66.46       61.74      6.15 o
   3   5  17      106.89      116.13      8.82 o
   4   5  17       83.50       87.44      7.79 o
  -8   6  17        0.18       -0.34      2.96 o
  -7   6  17        1.45       -1.62      3.08 o
  -6   6  17        0.02       -0.92      2.08 o
  -5   6  17        0.36       -3.82      3.82 o
  -4   6  17        6.18       55.05      9.86 o
  -3   6  17        0.23        2.78      3.05 o
  -2   6  17        0.29       -0.34      2.23 o
  -1   6  17       16.74       20.65      4.49 o
   0   6  17        6.79        3.01      2.53 o
   1   6  17        0.60        3.18      2.14 o
   2   6  17        0.02       -0.18      2.74 o
   3   6  17        0.02       -0.16      2.34 o
   4   6  17        3.99        4.78      2.19 o
  -6   7  17        8.76        9.52      4.48 o
  -5   7  17       22.46       13.42      5.44 o
  -4   7  17       12.09       15.29      5.69 o
  -3   7  17       37.94       44.24      8.76 o
  -2   7  17       38.11       42.85      6.21 o
  -1   7  17       31.32       26.18      6.67 o
   0   7  17       31.77       37.29      8.77 o
   1   7  17       48.30       54.65     10.12 o
   2   7  17        9.03        9.54      4.55 o
  -5   8  17       18.68       24.05      6.76 o
  -4   8  17        0.03        3.32      2.65 o
  -3   8  17        0.10        5.01      2.76 o
  -2   8  17       25.76       21.78      6.18 o
  -1   8  17        1.20        4.94      3.45 o
   0   8  17        5.07        2.55      3.09 o
   1   8  17        0.03        1.35      2.46 o
 -10   0  18        2.91       -1.79      3.59 o
  -9   0  18       29.33       38.09      9.48 o
  -8   0  18        0.42        0.72      2.62 o
  -7   0  18        4.97        3.02      2.47 o
  -6   0  18      102.94      130.99      8.81 o
  -5   0  18       81.39       98.07      7.71 o
  -4   0  18       32.73       31.75      4.25 o
  -3   0  18       10.44       16.64      3.51 o
  -2   0  18      437.36      425.64     15.94 o
  -1   0  18      116.63      123.05     12.75 o
   0   0  18      318.27      340.99     21.49 o
   1   0  18        8.30        6.42      3.62 o
   2   0  18      127.59      125.88     13.47 o
   3   0  18      159.97      162.04     15.66 o
   4   0  18       45.31       57.22      9.59 o
   5   0  18        0.68       -1.53      2.09 o
  -9   1  18        0.08        1.10      2.70 o
  -8   1  18        0.02        2.87      3.96 o
  -7   1  18       12.18       12.00      2.70 o
  -6   1  18        4.68        4.78      1.07 o
  -5   1  18        3.74        3.90      1.30 o
  -4   1  18       61.43       57.44      4.10 o
  -3   1  18        1.67        0.15      0.81 o
  -2   1  18       41.43       42.18      3.62 o
  -1   1  18       25.39       28.90      4.36 o
   0   1  18        0.98        1.05      2.64 o
   1   1  18        0.93        0.02      1.41 o
   2   1  18      108.15      100.27      8.56 o
   3   1  18        8.40        7.12      3.00 o
   4   1  18        8.22        6.70      2.48 o
   5   1  18        7.69        5.73      3.35 o
  -9   2  18       10.06       10.02      4.96 o
  -8   2  18        7.19        9.13      4.52 o
  -7   2  18       12.39       13.72      2.59 o
  -6   2  18      134.39      127.93      6.45 o
  -5   2  18      142.58      152.51      6.68 o
  -4   2  18       64.61       67.46      4.46 o
  -3   2  18      189.76      173.95      7.09 o
  -2   2  18       65.61       66.37      5.32 o
  -1   2  18       43.48       43.97      5.35 o
   0   2  18       21.17       26.13      3.31 o
   1   2  18        1.04        2.08      1.41 o
   2   2  18       16.48       20.01      3.66 o
   3   2  18       92.85       81.90     11.17 o
   4   2  18       51.95       45.96      5.80 o
   5   2  18       62.36       56.06      8.03 o
  -9   3  18        0.26        6.40      4.48 o
  -8   3  18        0.53       -0.21      1.73 o
  -7   3  18        4.60        5.29      2.43 o
  -6   3  18        0.77        2.02      1.72 o
  -5   3  18        0.05       -2.23      2.23 o
  -4   3  18        2.76        2.24      2.48 o
  -3   3  18        8.50        9.08      4.26 o
  -2   3  18       14.30       11.92      4.12 o
  -1   3  18        0.07        0.72      2.16 o
   0   3  18        0.25        2.89      1.91 o
   1   3  18        0.33        0.85      1.61 o
   2   3  18        0.57       -2.17      2.98 o
   3   3  18        0.60        0.35      3.40 o
   4   3  18        2.45        1.17      3.62 o
   5   3  18        1.40        1.70      3.17 o
  -8   4  18       11.57       11.60      6.38 o
  -7   4  18        5.41        4.38      4.37 o
  -6   4  18       51.37       35.05      7.66 o
  -5   4  18        6.97        7.88      3.66 o
  -4   4  18       34.29       39.54      7.75 o
  -3   4  18       35.85       46.19      8.18 o
  -2   4  18       15.23       10.74      3.86 o
  -1   4  18       35.12       34.85      5.30 o
   0   4  18      101.15       99.67     11.92 o
   1   4  18       68.95       72.67     10.37 o
   2   4  18      146.21      152.36      8.21 o
   3   4  18       34.07       32.59      4.61 o
   4   4  18       74.86       71.87      7.23 o
  -8   5  18        0.04        0.93      4.72 o
  -7   5  18       16.11       11.44      4.59 o
  -6   5  18        0.01       -2.03      2.03 o
  -5   5  18        2.81        2.47      2.28 o
  -4   5  18        0.15       -0.42      2.04 o
  -3   5  18        2.03        4.82      3.58 o
  -2   5  18        2.91        2.33      1.87 o
  -1   5  18        0.27        3.10      2.65 o
   0   5  18       13.02        8.99      4.40 o
   1   5  18        0.02        1.59      2.95 o
   2   5  18        2.09        1.56      1.86 o
   3   5  18        9.01        4.34      1.61 o
   4   5  18       18.03       10.96      3.02 o
  -7   6  18        4.57        2.11      3.41 o
  -6   6  18        9.40       21.47      6.30 o
  -5   6  18       53.46       49.34      9.33 o
  -4   6  18        4.95        4.01      2.57 o
  -3   6  18       45.64       61.23     10.26 o
  -2   6  18       35.41       48.10      6.47 o
  -1   6  18       26.10       36.21      7.96 o
   0   6  18       32.23       32.91      7.81 o
   1   6  18       33.34       31.51      7.80 o
   2   6  18       10.95       13.97      4.87 o
   3   6  18       97.04      109.81     14.69 o
  -5   7  18        1.34        0.63      2.37 o
  -4   7  18        8.81        1.26      2.04 o
  -3   7  18        4.46       13.18      5.72 o
  -2   7  18       12.28       10.46      3.30 o
  -1   7  18        0.09        1.62      2.83 o
   0   7  18        0.58       -0.91      2.81 o
   1   7  18        3.03        5.78      3.99 o
  -9   1  19        5.95        2.66      3.49 o
  -8   1  19        0.17        4.22      1.82 o
  -7   1  19       31.13       28.16      3.85 o
  -6   1  19       54.09       51.10      4.05 o
  -5   1  19       34.94       32.07      3.22 o
  -4   1  19       11.62       16.29      2.23 o
  -3   1  19      142.18      144.80      6.72 o
  -2   1  19      143.43      146.29      8.08 o
  -1   1  19       65.89       66.60      6.92 o
   0   1  19      101.74       93.29      8.30 o
   1   1  19        1.40        4.47      2.36 o
   2   1  19       66.34       80.94      8.10 o
   3   1  19       67.45       66.46      7.33 o
   4   1  19       22.79       21.30      8.12 o
  -9   2  19        2.28        0.53      3.15 o
  -8   2  19        8.45       10.46      3.62 o
  -7   2  19        9.83        7.69      4.74 o
  -6   2  19        1.09        4.14      1.36 o
  -5   2  19        0.66        0.48      0.99 o
  -4   2  19        1.08        2.33      1.26 o
  -3   2  19       59.74       55.95      4.26 o
  -2   2  19        0.72        0.29      1.39 o
  -1   2  19        0.01        0.50      1.52 o
   0   2  19       16.48       16.58      3.61 o
   1   2  19        0.37        0.68      1.25 o
   2   2  19        9.47        6.68      2.66 o
   3   2  19        1.41       -1.60      1.60 o
   4   2  19        0.80       -1.84      2.63 o
  -8   3  19        2.41        3.25      1.85 o
  -7   3  19       15.66       18.83      4.16 o
  -6   3  19       56.62       54.73      6.80 o
  -5   3  19       10.20       18.99      5.84 o
  -4   3  19       79.81       78.78     10.90 o
  -3   3  19      100.84      110.39     12.74 o
  -2   3  19       36.46       29.20      6.95 o
  -1   3  19       68.36       61.00      9.35 o
   0   3  19       56.18       51.34      6.09 o
   1   3  19       23.31       27.53      6.65 o
   2   3  19       13.83       13.57      4.57 o
   3   3  19       20.30       35.26      7.82 o
   4   3  19       85.26       82.30      7.94 o
  -8   4  19        0.01       -0.28      1.54 o
  -7   4  19        7.97        8.93      4.10 o
  -6   4  19        3.57        1.23      3.12 o
  -5   4  19        2.44        5.43      3.56 o
  -4   4  19        0.01        0.66      2.21 o
  -3   4  19       19.27       13.22      4.68 o
  -2   4  19       10.15       13.10      5.43 o
  -1   4  19        7.84        9.02      3.57 o
   0   4  19        1.23        2.36      2.89 o
   1   4  19        0.04        1.36      2.24 o
   2   4  19        0.25        0.56      1.44 o
   3   4  19        9.42        7.83      6.40 o
  -7   5  19        6.47        2.45      2.24 o
  -6   5  19       18.07       10.43      4.58 o
  -5   5  19       14.01       13.83      5.16 o
  -4   5  19        4.09        5.76      3.66 o
  -3   5  19       45.27       39.25      8.03 o
  -2   5  19       17.80       23.89      7.29 o
  -1   5  19       22.13       30.32      7.13 o
   0   5  19       49.85       60.39     10.12 o
   1   5  19       30.03       27.80      7.32 o
   2   5  19       25.66       30.22      7.41 o
   3   5  19       73.85       73.99     11.35 o
  -6   6  19        1.05        3.39      3.82 o
  -5   6  19        0.34        0.05      3.29 o
  -4   6  19        2.50        3.87      2.13 o
  -3   6  19        1.17        4.90      3.54 o
  -2   6  19        0.58        1.69      2.07 o
  -1   6  19        0.04       -1.97      1.97 o
   0   6  19        0.07       -1.08      2.30 o
   1   6  19        0.60        1.03      1.57 o
  -4   7  19       12.22       12.94      5.13 o
  -3   7  19       35.02       44.65      6.70 o
  -2   7  19        7.88        3.99      2.26 o
  -1   7  19        1.98        2.22      3.70 o
  -8   0  20        5.54        8.62      2.91 o
  -7   0  20        6.05        5.57      3.30 o
  -6   0  20       31.47       32.74      8.78 o
  -5   0  20       44.25       54.72      6.15 o
  -4   0  20       18.44       15.71      3.32 o
  -3   0  20       90.80       84.48      7.60 o
  -2   0  20       19.08       14.87      4.78 o
  -1   0  20      114.99      110.19     13.14 o
   0   0  20       67.94       90.49     12.13 o
   1   0  20        6.33        5.33      3.49 o
   2   0  20       97.74       74.87     11.33 o
   3   0  20       67.94       67.72     11.03 o
   4   0  20       21.27       23.11      6.45 o
  -8   1  20        2.42        0.16      4.27 o
  -7   1  20        0.18        1.27      1.40 o
  -6   1  20        0.18       -0.85      0.85 o
  -5   1  20       10.16        9.06      1.73 o
  -4   1  20        1.68        0.29      1.10 o
  -3   1  20        6.38       11.05      2.07 o
  -2   1  20        4.31        2.18      1.48 o
  -1   1  20        0.12       -1.83      1.91 o
   0   1  20        9.55        9.09      2.71 o
   1   1  20        8.17        2.98      1.87 o
   2   1  20        3.23        0.77      3.58 o
   3   1  20        0.65        3.13      1.63 o
   4   1  20        0.18       -2.55      2.55 o
  -8   2  20        1.09       -0.27      1.82 o
  -7   2  20       21.09       23.18      4.79 o
  -6   2  20       43.96       38.97      5.32 o
  -5   2  20       16.97       20.38      3.16 o
  -4   2  20       37.15       35.42      4.10 o
  -3   2  20       19.01       14.89      2.68 o
  -2   2  20       50.73       44.81      4.80 o
  -1   2  20       86.68       95.74      8.55 o
   0   2  20       59.83       67.24      7.30 o
   1   2  20        1.63        0.98      2.53 o
   2   2  20       18.02       21.55      6.37 o
   3   2  20       21.54       14.76      5.05 o
  -8   3  20        0.11        0.42      1.75 o
  -7   3  20        1.41       -3.73      3.73 o
  -6   3  20        0.87       -0.24      1.49 o
  -5   3  20        2.34        4.66      1.88 o
  -4   3  20        0.69        4.17      2.37 o
  -3   3  20       39.19       39.33      5.53 o
  -2   3  20        0.17        0.62      1.48 o
  -1   3  20        5.69        5.65      2.18 o
   0   3  20        1.23        8.97      4.04 o
   1   3  20        8.82        5.38      2.99 o
   2   3  20        5.18        2.12      1.81 o
   3   3  20        6.50        5.58      3.76 o
  -7   4  20        4.05        2.91      3.20 o
  -6   4  20        5.48        2.92      2.52 o
  -5   4  20       23.46       24.43      6.62 o
  -4   4  20       40.09       66.11     10.64 o
  -3   4  20       49.50       48.39      9.33 o
  -2   4  20       10.38       13.60      5.46 o
  -1   4  20       53.67       65.37      9.95 o
   0   4  20       36.17       43.90      6.10 o
   1   4  20       32.22       37.18      8.16 o
   2   4  20       16.15       15.50      5.77 o
  -6   5  20        0.25        2.13      3.25 o
  -5   5  20        6.44        9.61      4.23 o
  -4   5  20        0.04        2.40      1.90 o
  -3   5  20        3.14       -0.77      2.14 o
  -2   5  20        6.13        8.49      3.58 o
  -1   5  20        1.94        3.56      2.97 o
   0   5  20        5.77        6.32      3.56 o
   1   5  20        1.41       -0.69      1.32 o
  -4   6  20       30.38       26.72      7.10 o
  -3   6  20       76.72      106.15     14.09 o
  -2   6  20       24.28       22.70      5.04 o
  -1   6  20        6.77       10.55      4.71 o
  -7   1  21       20.61       30.89      7.44 o
  -6   1  21        9.44        8.61      2.20 o
  -5   1  21        3.30        0.84      1.00 o
  -4   1  21        0.55        1.99      1.68 o
  -3   1  21       96.17       99.97      7.19 o
  -2   1  21       16.16       17.35      3.92 o
  -1   1  21       43.45       43.11      6.02 o
   0   1  21        5.82        5.84      1.82 o
   1   1  21       22.92       26.80      4.93 o
   2   1  21       96.21       99.57      9.45 o
  -7   2  21        4.68        6.45      3.69 o
  -6   2  21        0.06       -0.03      1.12 o
  -5   2  21        6.37        2.30      2.30 o
  -4   2  21        1.98        0.18      1.18 o
  -3   2  21        0.68        0.69      1.13 o
  -2   2  21        8.88        9.03      2.96 o
  -1   2  21        0.21        3.39      2.90 o
   0   2  21        4.15        4.63      3.22 o
   1   2  21        8.82        6.94      2.80 o
   2   2  21        0.06        0.99      2.46 o
  -6   3  21       11.92       17.68      4.89 o
  -5   3  21       31.73       40.97      5.95 o
  -4   3  21       22.67       26.08      4.75 o
  -3   3  21       43.72       60.43      8.65 o
  -2   3  21       47.68       55.41      9.57 o
  -1   3  21       25.38       24.69      6.61 o
   0   3  21        5.66        9.63      4.23 o
   1   3  21        0.37        4.68      3.84 o
   2   3  21        2.78        4.36      3.44 o
  -6   4  21        0.82        1.91      1.62 o
  -5   4  21        1.89        4.85      3.08 o
  -4   4  21        0.02        0.50      2.31 o
  -3   4  21       30.44       44.57      9.32 o
  -2   4  21       22.40       32.41      7.85 o
  -1   4  21        6.77        9.71      2.91 o
   0   4  21        0.43        3.03      3.19 o
   1   4  21        0.17        4.47      3.22 o
  -4   5  21        0.90       -2.81      3.20 o
  -3   5  21       10.61       13.23      5.11 o
  -2   5  21       24.59       36.64      8.24 o
  -1   5  21       69.88       71.58     11.40 o
  -6   0  22       22.02       15.74      5.15 o
  -5   0  22        0.33       -1.15      4.10 o
  -4   0  22       45.34       61.10      6.93 o
  -3   0  22       37.07       38.24      8.13 o
  -2   0  22        7.11        8.73      3.67 o
  -1   0  22       52.49       47.43      9.10 o
   0   0  22        4.34        8.93      4.67 o
   1   0  22       24.75       28.60      7.48 o
  -6   1  22        9.91       11.80      3.06 o
  -5   1  22        1.00        1.38      1.38 o
  -4   1  22        4.60        0.01      1.55 o
  -3   1  22        0.91        2.94      1.78 o
  -2   1  22        0.00       -2.10      2.10 o
  -1   1  22        1.47        1.15      2.80 o
   0   1  22        0.55        1.25      3.40 o
   1   1  22        0.16       -1.52      2.32 o
  -6   2  22        8.74        9.44      2.81 o
  -5   2  22        5.99        4.68      2.20 o
  -4   2  22        0.31        1.50      1.19 o
  -3   2  22       23.93       26.95      3.87 o
  -2   2  22        7.14        4.19      3.20 o
  -1   2  22       64.02       62.43      7.37 o
   0   2  22       22.94       22.17      4.41 o
   1   2  22        7.37        8.30      4.24 o
  -5   3  22        1.24        4.28      4.12 o
  -4   3  22       11.65        9.37      3.20 o
  -3   3  22        0.09        4.12      2.84 o
  -2   3  22        6.46        7.69      3.68 o
  -1   3  22        4.64       -1.32      3.18 o
   0   3  22        0.26       -2.21      2.60 o
  -3   4  22        8.44       17.37      4.42 o
  -2   4  22       13.59       13.38      3.61 o
  -4   1  23       15.11       13.75      3.08 o
  -3   1  23       28.82       33.98      5.37 o
  -2   1  23       20.42       25.07      4.70 o
  -1   1  23       31.83       34.22      5.81 o
  -3   2  23        3.54        3.17      1.40 o
 
